# Supplementary material for: Genomic Characterization of Methanomicrobiales Reveals Three Classes of Methanogens
Source: PLoS One. 2009 Jun 4;4(6):e5797. doi: 10.1371/journal.pone.0005797 (PMC2686161; doi:10.1371/journal.pone.0005797)
Supplement: Table S1 — Signature clusters of methanogens. List of signature clusters including exclusive clusters that are present in one class only, shared clusters that are present in two classes, and common clusters that are present in all three classes. (0.11 MB TXT) [file pone.0005797.s001.txt]

Supplementary Table S1.  Signature clusters of methanogens.

#Group1 only: 24
------
>uncharacterized archaeal protein (COG4071)
Msp_1271	MTH1670	MK0838	MMP1664	MJ1361	Msm_0630

>metal-dependent hydrolase (COG1235) 
Msp_0575	MTH751	MK0284	MMP1343	MJ1374	Msm_1473

>uncharacterized archaeal protein (COG4009)
Msp_1012	MTH1880	MK1467	MMP1569	MJ0858	Msm_0794

>uncharacterized archaeal protein (COG4010)
Msp_1011	MTH1881	MK1468	MMP1568	MJ0856	Msm_0793

>2-phosphoglycerate kinase (COG2074)
Msp_0443	MTH1883	MK0868	MMP1431	MJ1482	Msm_0791

>sulfolactate dehydrogenase (COG2055)
Msp_0279	MTH1205	MK0392	MMP1133	MJ1425	Msm_1040

>choline dehydrogenase and related (COG2303)
Msp_0159	MTH853	MK1562	MMP0409	MJ1450	Msm_0865
	
>archaeal type Holliday junction resolvase (COG1591)
Msp_1418	MTH1270	MK0102	MMP0336	MJ0497	Msm_1098

>uncharacterized archaeal protein (COG4077)
Msp_0295	MTH1197	MK0484	MMP1521	MJ0491	Msm_1034

>ATP synthase, subunit E (COG1390)
Msp_1138	MTH958	MK1014	MMP1041	MJ0220	Msm_0438

>LysR family transcriptional regulator (pfam00126)
Msp_0248	MTH1545	MK0574	MMP0018	MJ1120	Msm_1390

>phosphosulfolactate phosphatase (COG2045)
Msp_0286	Msp_0973	MTH1182	MK0138	MMP0161	MJ1140	Msm_1023

>selenocysteine synthase (COG1921) 
Msp_0916	MTH1914	MK0620	MMP0002	MJ0158	Msm_0767

>helicase (COG1112)
Msp_0795	MTH1634	MK0070	MMP1581	MJ0104	Msm_1081

>ribosomal protein L34e (COG2174)
Msp_0882	MTH29	MK0023	MMP0627	MJ0655	Msm_0735

>ribosomal protein L14e (COG2163)
Msp_0880	MTH31	MK0833	MMP0625	MJ0657	Msm_0733

>auxin efflux carrier family (COG0679) 
Msp_1477	MTH1382	MK1560	MMP1092	MJ1031	Msm_1334

>phosphate uptake regulator (COG0704)
Msp_0344	MTH1724	MK0862	MMP1199	MJ1641	Msm_0569

>predicted ATPase (COG1365)
Msp_0617	MTH271	MK1505	MMP1590	MJ1638	Msm_0190

>TatD-related hydrolase (COG1099)
Msp_1050	MTH1842	MK0533	MMP0432	MJ0761	MJ1383	Msm_0405

>uncharacterized archaeal protein (COG4053)
Msp_0582	MTH564	MK0634	MMP0267	MJ1676	Msm_0229

>radical SAM family (pfam04055)
Msp_0511	MTH1895	MK1382	MMP1123	MJ0966	Msm_0787

>hypothetical protein
Msp_0489	MTH415	MK0359	MMP0575	MJ0243	Msm_0156

>phosphosulfolactate synthase (COG1809)
Msp_1270	MTH1674	MK0394	MMP0273	MJ0255	Msm_0086

#Methanomicrobiales only: 62
------
>malate dehydrogenase (COG0039)
Mhun_1155	Mlab_0615	Memar_0797	Mboo_1109
	
>beta-lactamase superfamily (COG1235)
Mhun_2881	Mlab_0621	Memar_1895	Mboo_2153

>hypothetical protein
Mhun_2620	Mlab_0623	Memar_1578	Mboo_1726

>phospholipid synthases (COG1502)
Mhun_2347	Mlab_0629	Memar_2448	Mboo_0495

>domain of unknown function DUF1917 (pfam08939)
Mhun_2871	Mlab_0649	Memar_2250	Mboo_0237

>hypothetical protein
Mhun_2851	Mlab_0668	Memar_2227	Mboo_0256

>hypothetical protein
Mhun_1718	Mlab_0736	Memar_1549	Mboo_1585

>hypothetical protein
Mhun_2824	Mlab_0732	Memar_2014	Mboo_0819

>chaperonin Hsp60 family (COG0459)
Mhun_0972	Mlab_0771	Memar_0271	Mboo_2395

>hypothetical protein
Mhun_1497	Mlab_0740	Memar_1453	Mboo_1401

>copG family transcriptional regulator (pfam01402)
Mhun_0941	Mlab_0744	Memar_1448	Mboo_1405

>archaeal kinase (COG1907)
Mhun_0932	Mlab_0788	Memar_1082	Mboo_1451

>uncharacterized archaeal protein (COG1711)
Mhun_1131	Mlab_1302	Memar_2048	Mboo_1954

>ABC transporter ATPase component (COG1131)
Mhun_3187	Mlab_0134	Memar_1645	Mboo_1786

>cobalt ABC transporter ATPase component (COG1122)
Mhun_3186	Mlab_0133	Memar_1646	Mboo_1787

>cell division GTPase (COG0206)
Mhun_2258	Mlab_0069	Memar_0556	Mboo_0527

>domain of unknown function DUF1015 (COG4198)
Mhun_2554	Mlab_0009	Memar_2369	Mboo_0135

>pyruvate:ferredoxin oxidoreductase and related, beta subunit (COG1013)
Mhun_2396	Mlab_0050	Memar_2318	Mboo_0205

>hypothetical protein
Mhun_2263	Mlab_0065	Memar_0550	Mboo_0522

>pyruvate:ferredoxin oxidoreductase and related, gamma subunit (COG1014)
Mhun_2394	Mlab_0048	Memar_2320	Mboo_0203

>pyruvate:ferredoxin oxidoreductase and related, alpha subunit (COG0674)
Mhun_2395	Mlab_0049	Memar_2319	Mboo_0204

>carbonic anhydrase (COG0288)
Mhun_1824	Mlab_0263	Memar_0986	Mboo_0316

>metal-binding protein (COG5431)
Mhun_0038	Mlab_0273	Memar_1514	Mboo_1270

>hypothetical protein
Mhun_1831	Mlab_0270	Memar_1382	Mboo_0922

>hypothetical protein
Mhun_3188	Mlab_0135	Memar_1644	Mboo_1785

>NUDIX family hydrolase (pfam00293)
Mhun_2834	Mlab_0185	Memar_2211	Mboo_0268

>indolepyruvate:ferredoxin oxidoreductase, alpha and beta subunit (COG4231)
Mhun_1802	Mlab_0231	Memar_0632	Mboo_0597

>hypothetical protein
Mhun_1967	Mlab_0392	Memar_1135	Mboo_2179

>hypothetical protein
Mhun_0565	Mlab_0382	Memar_0439	Mboo_2059

>hypothetical protein
Mhun_1228	Mlab_0362	Memar_1665	Mboo_1805

>major facilitator superfamily protein (COG2814)
Mhun_0598	Mlab_0354	Memar_0910	Mboo_1880

>Fe-S oxidoreductases (COG0535)
Mhun_2880	Mlab_0349	Memar_0350	Mboo_0233

>hypothetical protein
Mhun_0926	Mlab_0312	Memar_0987	Mboo_0828

>predicted DNA-binding protein (COG1571)
Mhun_2291	Mlab_0480	Memar_0972	Mboo_1355

>hypothetical protein
Mhun_2800	Mlab_0455	Memar_1521	Mboo_1276

>hypothetical protein
Mhun_0048	Mlab_0419	Memar_0497	Mboo_1684

>predicted phosphohydrolase (COG2404)
Mhun_2823	Mlab_0433	Memar_2015	Mboo_0808

>CRISPR-associated protein Cas1
Mhun_1196	Mlab_0439	Memar_0751	Mboo_0711

>hypothetical protein
Mhun_2802	Mlab_0454	Memar_1520	Mboo_1275

>uncharacterized protein, possibly aromatic degradation (COG2050)
Mhun_2529	Mlab_0829	Memar_1898	Mboo_2142

>hypothetical protein
Mhun_1039	Mlab_0868	Memar_1307	Mboo_1459

>uroporphyrinogen III synthase (COG 1587)
Mhun_2267	Mlab_0359	Memar_0539	Mboo_0514

>acetylornithine deacetylase and related (COG0624)
Mhun_1484	Mlab_1265	Memar_1467	Mboo_1388

>archaeal helicase (COG1202)
Mhun_0067	Mlab_1263	Memar_1610	Mboo_1054

>5-formyltetrahydrofolate cyclo-ligase (COG0212)
Mhun_0818	Mlab_1209	Memar_1560	Mboo_0994

>hypothetical protein
Mhun_0140	Mlab_1193	Memar_1994	Mboo_0825	Mboo_1925

>hypothetical protein
Mhun_2913	Mlab_1192	Memar_1995	Mboo_1900

>hypothetical protein
Mhun_1485	Mlab_1264	Memar_1466	Mboo_1389

>hypothetical protein
Mhun_1591	Mlab_1442	Memar_0731	Mboo_0700

>regulator of sigma factor (COG2208)
Mhun_0060	Mlab_1450	Memar_2468	Mboo_0643

>hypothetical protein
Mhun_1620	Mlab_1419	Memar_0712	Mboo_0682

>transcription elongation factor (COG0195)
Mhun_0791	Mlab_1385	Memar_1778	Mboo_2073

>phosphate transport regulator (COG1392)
Mhun_1022	Mlab_0997	Memar_1039	Mboo_0763

>hypothetical protein
Mhun_0080	Mlab_0991	Memar_0856	Mboo_1661

>heterodisulfide reductase A subunit (COG1148)
Mhun_0622	Mlab_0979	Memar_1693	Mboo_1839

>hypothetical protein
Mhun_0024	Mlab_1013	Memar_1832	Mboo_2186

>hypothetical protein
Mhun_1152	Mlab_1165	Memar_0310	Mboo_1863

>anti-sigma Ser/Thr kinase
Mhun_0063	Mlab_1452	Memar_2469	Mboo_1160

>domain of unknown function DUF475
Mhun_1043	Mlab_1635	Memar_0346	Mboo_1629

>hypothetical protein
Mhun_2356	Mlab_1646	Memar_0813	Mboo_0502

>auxin efflux carrier family (COG0679)
Mhun_1778	Mlab_1647	Memar_0121	Mboo_2049

>hypothetical protein
Mhun_0443	Mlab_1671	Memar_2353	Mboo_0180	

#Methanosarcinales only: 48
------
>FAD/FMN dehydrogenases (COG0277)
Mbar_A0951	Mbur_1773	MM1291	MA4631	Mthe_1651

>predicted membrane protein (COG2426)
Mbar_A1583	Mbur_1376	MM1823	MA0670	Mthe_1522

>metal-dependent hydrolase (COG2872)
Mbar_A2092	Mbur_1041	MM0233	MA2014	Mthe_1606

>hypothetical protein
Mbar_A2671	Mbur_0992	MM2795	MA1975	Mthe_1116

>predicted permease (COG0628)
Mbar_A2944	Mbur_1326	MM3303	MA2895	Mthe_0372

>ATP-grasp superfamily (COG1759)
Mbar_A0288	Mbur_1029	MM0593	MA3689	Mthe_1099

>hypothetical protein
Mbar_A2855	Mbur_0544	MM2951	MA2390	Mthe_0824

>hypothetical protein
Mbar_A2450	Mbur_0546	MM2949	MA2388	Mthe_0272

>isopropylmalate synthase (COG0119)
Mbar_A0624	Mbur_1075	MM1002	MA4264	Mthe_0336

>uncharacterized conserved protein (COG0316)
Mbar_A3651	Mbur_1787	MM2016	MA0903	Mthe_1061

>Fe-S oxidoreductases (COG0535)
Mbar_A1373	Mbur_1425	MM1474	MA0175	Mthe_0573

>hypothetical protein
Mbar_A3540	Mbur_0997	MM0132	MA3296	Mthe_1481

>S-layer domain (COG1361)
Mbar_A0680	Mbar_A0683	Mbur_0080	Mbur_0700	MM0949	MM0952	MA3958	MA3961	Mthe_0586

>beta-lactamase family (COG1234)
Mbar_A3142	Mbur_0681	MM2941	MA2375	Mthe_1159

>domain of unknown function DUF1608 (pfam07752) 
Mbar_A1034	Mbur_2129	MM1364	MA0068	Mthe_0149

>phosphoglycerate mutase (COG0696)
Mbar_A3283	Mbur_0807	MM2779	MA3365	Mthe_0987

>hypothetical protein
Mbar_A1934	Mbur_0802	MM0374	MA3146	Mthe_0770

>protein with von Willebrand factor type A domain (pfam00092)
Mbar_A1935	Mbur_0801	MM0375	MA3145	Mthe_0771

>formylmethanofuran dehydrogenase subunit B (COG1029)
Mbar_A2922	Mbur_0336	MM0059	MA2878	Mthe_0977

>predicted transcriptional regulator (COG4742)
Mbar_A0535	Mbur_1512	MM0859	MA4058	Mthe_1449

>peptide chain release factor (COG1503)
Mbar_A3257	Mbur_1188	MM2286	MA1281	Mthe_0151

>condensin subunit ScpB
Mbar_A0594	Mbur_1497	MM1029	MA4332	Mthe_0592

>carbonic anhydrase (COG0663)
Mbar_A3020	MM2151	MM3088	MA1098	MA2536	Mbur_1558	Mthe_0684

>F420H2 dehydrogenase subunit A (COG0838)
Mbar_A3412	Mbur_1297	MM2491	MA1495	Mthe_1050

>F420H2 dehydrogenase subunit K (COG0713)
Mbar_A3404	Mbur_1290	MM2483	MA1503	Mthe_1057

>F420H2 dehydrogenase subunit N (COG1007)
Mbar_A3401	Mbur_1287	MM2480	MA1506	Mthe_1060

>uncharacterized archaeal protein (COG3366)
Mbar_A3528	Mbur_1285	MM0124	MA3285	Mthe_0410

>hypothetical protein
Mbar_A3435	Mbur_1314	MM2508	MA1476	Mthe_1149

>uncharacterized conserved protein (COG3875)
Mbar_A3720	Mbur_0954	MM2303	MA1313	Mthe_0752

>geranylgeranyl pyrophosphate synthase (COG0142)
Mbar_A0394	Mbur_1235	MM0789	MA4150	Mthe_0351

>phage shock protein A (COG1842)
Mbar_A3220	Mbur_1258	MM2524	MA1460	Mthe_0849

>hypothetical protein
Mbar_A2839	Mbur_1256	MM3133	MA2113	Mthe_0851

>hypothetical protein
Mbar_A3219	Mbur_1257	MM2523	MA1461	Mthe_0850

>adenylate kinase (COG0563)
Mbar_A0086	Mbur_0025	MM2148	MA1096	Mthe_1504
	
>sodium/proline symporter (COG0591)
Mbar_A1264	Mbur_1952	MM1549	MA0279	Mthe_0672

>Fe-S oxidoreductases (COG0535)
Mbar_A0608	Mbur_1951	MM1015	MA4279	Mthe_0894

>nucleoid protein MC1 (pfam05854)
Mbar_A1182	Mbur_0055	MM1221	MA4516	Mthe_0742

>polyprenyltransferase (COG0382)
Mbar_A1089	Mbur_0940	MM1103	MA4420	Mthe_1145

>dehydrogenase (COG0644)
Mbar_A1090	Mbur_0939	MM1104	MA4421	Mthe_0513

>protein of unknown function DUF1699 (pfam08004)
Mbar_A1754	Mbar_A3506	Mbur_1104	Mbur_1508	MM0423	MM0435	MM1973	MA0825a	MA3200	MA3211	Mthe_0039

>formylmethanofuran dehydrogenase subunit D
Mbar_A2923	Mbur_0337	MM0060	MA2879	Mthe_0976

>indolepyruvate ferredoxin oxidoreductase alpha and beta subunits (COG4231)
Mbar_A2300	Mbur_0537	MM2788	MA1982	Mthe_0402

>phosphoglycerate mutase (COG0696)
Mbar_A1223	Mbur_1914	MM0904	MA4007	Mthe_0167

>hypothetical protein
Mbar_A3548	Mbur_0377	MM0137	MA2950	MA3300	Mthe_0983

>hypothetical protein
Mbar_A1962	Mbur_2264	MM0410	MA3084a	Mthe_0210

>galactose-1-phosphate uridylyltransferase (COG1085)
Mbar_A0295	Mbur_0434	MM0586	MA3680	Mthe_1550

>hypothetical protein
Mbar_A1759	Mbur_1689	MM1977	MA0830	Mthe_0224

>glycogen synthase (COG0297)
Mbar_A0296	Mbur_0433	MM0585	MA3679	Mthe_1552	

#Group1 & Methanomicrobiales: 6
------
>uncharacterized archaeal protein (COG2090)
Msp_1118	Mhun_2615	MTH639	MK1657	MMP1393	MJ0206	Mlab_1282	Memar_1982	Msm_1591	Mboo_1895

>dCTP deaminase (COG0717)
Msp_1048	Mhun_1008	MTH1847	MK0291	MMP1426	MJ0430	Mlab_0543	Memar_0767	Msm_0402	Mboo_0882

>cobalamin-independent methionine synthase (COG0620)
Msp_1236	Mhun_2447	MTH775	MK0667	MMP0401	MJ1473	Mlab_0034	Memar_2152	Msm_0102	Mboo_0104

>F420-reducing hydrogenase delta subunit (COG1908)
Msp_0314	Msp_0638	Mhun_1839	Mhun_1842	MTH1136	MTH1138	MK0268	MK0627	MMP0821	MMP1696	MJ1190a	Mlab_0242	Memar_0622	Msm_1001	Msm_1461	Mboo_0587

>archaeal adenylate kinase (COG2019)
Msp_0884	Mhun_2229	MTH27	MK0025	MMP1031	MJ0479	Mlab_0105	Memar_0588	Msm_0737	Mboo_0556

>succinyl-CoA synthetase beta subunit (COG0045)
Msp_1386	Mhun_0095	MTH1036	MK0731	MMP1105	MJ0210	Mlab_0487	Memar_0841	Msm_0924	Mboo_0727

#Group1 & Methanosarcinales: 5
------
>829 0 tetrahydromethanopterin S-methyltransferase subunit G (COG4064) 
Mbar_A1256	Msp_0306	Mbur_1519	MTH1157	MM1541	MK0661	MA0270	MMP1566	MJ0853	Mthe_1379	Msm_1008

>duplicated ABC transporter ATPase domain (COG1123)
Mbar_A0676	Msp_0439	Mbur_1651	MTH151	MM0944	MK1189	MA3967	MMP1630	MJ1662	Mthe_0887	Msm_1698

>ATP-grasp superfamily (COG1759)
Mbar_A1334	Msp_0240	Mbur_1626	MTH1201	MM1493	MK0588	MA0206	MMP1373	MJ0136	Mthe_0184	Msm_0506

>archaetidylserine synthase (COG1183)
Mbar_A0874	Msp_1394	Mbur_2198	MTH1027	MM1403	MK0161	MA0116	MMP1171	MJ1212	Mthe_1331	Msm_0982

>predicted ATPase (COG1223)
Mbar_A1787	Msp_1415	Mbur_2106	MTH1011	MM0304	MK1368	MA3029	MMP0024	MJ1494	Mthe_0698	Msm_0966

#Methanomicrobiales & Methanosarcinales: 33
------
>uncharacterized archaeal protein (COG4749)
Mbar_A0293	Mhun_0069	Mbur_1034	MM0588	MA3684	Mthe_0655	Mlab_1262	Memar_1611	Mboo_1053

>single-stranded DNA-binding protein (COG1599)
Mbar_A2026	Mhun_2542	Mbur_1362	MM0293	MA3019	Mthe_1443	Mlab_1661	Memar_2354	Mboo_0179

>mismatch repair protein MutL
Mbar_A1494	Mhun_3225	Mbur_1703	MM1682	MA0522	Mthe_1478	Mlab_1168	Memar_1951	Mboo_1217

>mismatch repair protein MutS
Mbar_A1495	Mhun_3226	Mbur_1704	MM1683	MA0523	Mthe_1477	Mlab_1169	Memar_1950	Mboo_1216

>phosphate uptake regulator (COG0704)
Mbar_A1765	Mbar_A3128	Mhun_0897	MM0575	MM1986	MM2363	MA0866	MA1380	Mbur_1893	Mthe_0620	Mlab_1119	Memar_1425	Mboo_2400

>hypothetical protein
Mbar_A2307	Mhun_0436	Mbur_1853	MM0427	MA3205	Mthe_0008	Mlab_0541	Memar_0938	Mboo_1331

>threonine O-3-phosphate decarboxylase (COG0079)
Mbar_A3453	Mhun_0940	Mbur_2087	MM2060	MA0942	Mthe_0293	Mlab_0745	Memar_1447	Mboo_1406

>aminotransferase (COG0436)
Mbar_A3463	Mhun_2473	Mbur_2099	MM2041	MA0925	Mthe_0880	Mlab_0003	Memar_0003	Mboo_0003

>thermophile glucose-6-phosphate isomerase (COG2140)
Mbar_A1750	Mhun_2600	Mbur_1503	MM1968	MA0821	Mthe_1146	Mlab_0360	Memar_0485	Mboo_2325

>small nuclear ribonucleoprotein homolog (COG1958)
Mbar_A3597	Mhun_1205	Mbur_0177	MM2383	MA1413	Mthe_0138	Mlab_0325	Memar_1564	Mboo_1613

>hypothetical protein
Mbar_A3598	Mhun_1204	Mbur_0176	MM2384	MA1414	Mthe_0137	Mlab_0324	Memar_1565	Mboo_1614

>hypothetical protein
Mbar_A0245	Mhun_1798	Mbur_1577	MM0644	MA3750	Mthe_0854	Mlab_0227	Memar_0636	Mboo_0601

>ech hydrogenase subunit A/F420H2 dehydrogenase subunit L (COG1009)
Mbar_A0152	Mbar_A3403	Mhun_1741	Mbur_0132	Mbur_1289	MM2320	MM2482	MA1504	MA4572	Mthe_1058	Mlab_1624	Memar_0364	Mboo_0024

>isocitrate/isopropylmalate dehydrogenase
Mbar_A1339	Mhun_2363	Mbur_1632	MM1489	MA0201	Mthe_0025	Mlab_0609	Memar_1947	Mboo_2077

>uncharacterized conserved protein (COG3377)
Mbar_A1318	Mhun_1248	Mbur_1622	MM1497	MA0210	Mthe_0107	Mlab_0213	Memar_2012	Mboo_0039

>ATP synthase subunit I (COG1269)
Mbar_A0391	Mhun_1178	Mbur_1238	MM0785	MA4153	Mthe_1614	Mlab_1217	Memar_0282	Mboo_2350

>uncharacterized archaeal protein (COG4004)
Mbar_A0129	Mhun_2924	Mbur_1263	MM0763	MA4190	Mthe_0214	Mlab_1403	Memar_2009	Mboo_1926

>ATP synthase subunit E (COG1390)
Mbar_A0389	Mhun_1180	Mbur_1240	MM0783	MA4155	Mthe_1612	Mlab_1219	Memar_0284	Mboo_2348

>ATP synthase subunit C (COG1527)
Mbar_A0388	Mhun_1181	Mbur_1241	MM0782	MA4156	Mthe_1611	Mlab_1220	Memar_0285	Mboo_2347

>hypothetical protein
Mbar_A0264	Mbar_A2451	Mhun_3178	Mbur_0042	Mbur_0545	MM0617	MM2950	MA2389	MA3722	Mthe_0017	Mlab_0126	Memar_1654	Mboo_1795

>UDP-N-acetylmuramyl pentapeptide synthase (COG0770)
Mbar_A0345	Mhun_0669	Mbur_1036	MM0516	MA3630	Mthe_0105	Mlab_0519	Memar_1732	Mboo_1418

>hypothetical protein
Mbar_A0867	Mhun_3182	Mbur_1977	MM1412	MA0125	Mthe_0663	Mlab_0130	Memar_1650	Mboo_1791

>AAA+ family ATPase (COG0464)
Mbar_A0529	Mhun_2338	Mbur_1955	MM0854	MA4064	Mthe_0190	Mlab_1017	Memar_2089	Mboo_0486

>metal-dependent hydrolase (COG1235)
Mbar_A0528	Mhun_2337	Mbur_1954	MM0853	MA4065	Mthe_0189	Mlab_1016	Memar_2088	Mboo_0485

>tetrahydromethanopterin S-methyltransferase subunit F (COG4218) 
Mbar_A1257	Mhun_2173	Mbur_1520	MM1542	MA0271	Mthe_1380	Mlab_1555	Memar_0607	Mboo_0568

>uncharacterized archaeal protein (COG3612)
Mbar_A1430	Mhun_2487	Mbur_2387	MM1754	MA0593	Mthe_0132	Mlab_1518	Memar_0465	Mboo_2305

>Zn-ribbon protein (COG3364)
Mbar_A0911	Mhun_2910	Mbur_0142	MM1261	MA4580	Mthe_1221	Mlab_0753	Memar_1791	Mboo_2233

>nucleoside-diphosphate-sugar pyrophosphorylase (COG1208)
Mbar_A2023	Mhun_2854	Mbur_2344	MM0299	MA3022	Mthe_1679	Mlab_0665	Memar_2230	Mboo_0253

>proteasome regulatory subunit (COG1222)
Mbar_A0400	Mhun_1040	Mbur_2301	MM0798	MA4121n	Mthe_1266	Mlab_0867	Memar_1308	Mboo_1458

>DNA gyrase subunit B (COG0187)
Mbar_A2805	Mhun_1044	Mbur_0419	MM2419	MA1584	Mthe_1393	Mlab_0412	Memar_1407	Mboo_1634

>DNA gyrase subunit A (COG0188)
Mbar_A2804	Mhun_1045	Mbur_0420	MM2420	MA1583	Mthe_1394	Mlab_0413	Memar_1408	Mboo_1633

>uncharacterized archaeal protein (COG3389)
Mbar_A0709	Mhun_2519	Mbur_1910	MM0909	MA4000	Mthe_0985	Mlab_0358	Memar_1924	Mboo_2104

>AICAR transformylase (COG0138)
Mbar_A0571	Mhun_3032	Mbur_1928	MM0898	MA4012	Mthe_1511	Mlab_0941	Memar_1063	Mboo_1205

#Group1 & Methanomicrobiales & Methanosarcinales: 413
------
>predicted archaeal aconitase subunit 1 (COG1679)
Mbar_A0717	Msp_0008	Mhun_2437	Mbur_1472	MTH1421	MM1525	MK1639	MA0245	MMP1663	MJ1313	Mthe_0207	Mlab_0056	Memar_2138	Msm_1192	Mboo_0123

>transcriptional regulator, arsR family (pfam01022)
Mbar_A0506	Mbar_A0581	Mbar_A0770	Mbar_A0781	Mbar_A0803	Mbar_A0909	Mbar_A1333	Mbar_A1705	Mbar_A1707	Mbar_A1708	Mbar_A1719	Mbar_A1729	Mbar_A3221	Mbar_A3312	Mbar_A3558	Msp_0061	Msp_0120	Msp_0553	Msp_0554	Msp_0556	Msp_1519	Mhun_0040	Mhun_0873	Mhun_1284	Mhun_1553	Mhun_1644	Mhun_2633	Mhun_2966	Mbur_0166	Mbur_0656	Mbur_0946	Mbur_1148	Mbur_1965	Mbur_2405	MTH107	MTH842	MTH847	MTH899	MTH1288	MTH1349	MTH1795	MTH1799	MM0841	MM1040	MM1257	MM1494	MM1595	MM2237	MM2242	MM2246	MM2247	MM2525	MM3092	MM3173	MM3208	MK0288	MK0542	MK1515	MA0207	MA0342	MA0407	MA0504	MA1458	MA2544	MA2921	MA3784	MA3940	MA3952	MA4076	MA4344	MA4576	MMP0217	MMP0433	MMP0637	MMP0805	MMP1442	MJ0150	MJ0229	MJ0716m	MJ0739	MJ0745	MJ1325	MJ1553	MJ1642	Mthe_0612	Mthe_1108	Mthe_1291	Mlab_0351	Mlab_0817	Mlab_0821	Mlab_1236	Mlab_1366	Mlab_1381	Memar_0011	Memar_0013	Memar_0129	Memar_0431	Memar_1231	Memar_1330	Memar_1512	Memar_1567	Memar_2171	Memar_2384	Msm_0062	Msm_0503	Msm_0861	Msm_1107	Msm_1126	Msm_1350	Mboo_0423	Mboo_0482	Mboo_0903	Mboo_0934	Mboo_0950	Mboo_1154	Mboo_1266	Mboo_1711

>3-polyprenyl-4-hydroxybenzoate decarboxylase and related (COG0043)
Mbar_A0716	Msp_1479	Mhun_2438	Mbur_1473	MTH1394	MM1526	MK0234	MA0246	MMP1288	MJ1133	Mthe_0940	Mlab_0057	Memar_2139	Msm_1286	Mboo_0122

>CBS domain-containing membrane protein (COG3448)
Mbar_A0966	Msp_1429	Mhun_2906	Mbur_1761	MTH1224	MM1303	MK0526	MA4649	MMP1252	MJ1225	Mthe_0303	Mlab_0750	Memar_1796	Msm_1054	Mboo_2229

>pyridine nucleotide-disulphide oxidoreductase (pfam07992)
Mbar_A0570	Mbar_A0960	Mbar_A2696	Msp_1077	Msp_1460	Mhun_2635	Mbur_1767	Mbur_1783	MTH1354	MTH1648	MM0896n	MM1296	MM3279	MK0849	MK0881	MA1652	MA4013	MA4636	MMP1259	MMP1332	MJ0636	MJ0649	Mthe_0903	Mlab_1355	Memar_0358	Memar_0490	Msm_0046	Msm_0637	Mboo_1504	Mboo_2329

>DNA polymerase II large subunit (COG1933)
Mbar_A0899	Msp_0255	Mhun_2435	Mbur_2423	MTH1536	MM1246	MK1650	MA4552	MMP0026	MJ1630	Mthe_1250	Mlab_1699	Memar_2124	Msm_1384	Mboo_0126

>methyl-coenzyme M reductase beta subunit (COG4054)
Mbar_A0897	Msp_0318	Mhun_2144	Mbur_2421	MTH1132	MTH1168	MM1244	MK0651	MA4550	MMP1555	MJ0081	MJ0842	Mthe_0572	Mlab_1066	Mlab_1565	Memar_0375	Memar_0617	Msm_0905	Msm_1019	Mboo_0586

>ribosomal protein S6E (COG2125)
Mbar_A3383	Msp_0628	Mhun_2488	Mbur_0224	MTH260	MM2462	MK1446	MA1526	MMP1207	MJ1260	Mthe_0670	Mlab_1519	Memar_0462	Msm_0201	Mboo_2295

>methyl-coenzyme M reductase suubnit D (COG4055)
Mbar_A0896	Msp_0319	Mhun_2145	Mbur_2420	MTH1131	MTH1167	MM1243	MK0652	MA4549	MMP1556	MJ0118	MJ0843	Mthe_0571	Mlab_1564	Memar_0376	Memar_0616	Msm_0904	Msm_1018	Mboo_0585

>predicted methyltransferase (COG2520)
Mbar_A1392	Mbar_A2406	Msp_0297	Msp_1022	Mhun_0829	Mhun_3003	Mbur_0655	Mbur_0961	MTH1200	MTH1873	MM1775	MM3150	MK0599	MK0940	MA0613	MA2064	MMP0323	MMP0560	MJ0883	MJ1557	Mthe_0021	Mthe_0736	Mlab_0923	Mlab_1658	Memar_1237	Memar_2364	Msm_0802	Msm_1036	Mboo_0138	Mboo_1668

>methyl-coenzyme M reductase subunit C (COG4056)
Mbar_A0895	Msp_0299	Mhun_2146	Mbur_2419	MTH1166	MM1242	MK0653	MA4548	MMP1557	MJ0844	Mthe_0546	Mlab_1563	Memar_0615	Msm_1017	Mboo_0584

>nucleoside-diphosphate kinase (COG0105)
Mbar_A3385	Msp_0630	Mhun_1604	Mbur_0222	MTH258	MM2464	MK1591	MA1524	MMP0283	MJ1265	Mthe_0334	Mlab_1500	Memar_0718	Msm_0203	Mboo_0687

>acetyltransferase (COG0456)
Mbar_A0957	Msp_1202	Mhun_2553	Mbur_1771	Mbur_1957	MTH999	MM1293	MK0549	MA4633	MMP1351	MJ1530	Mthe_0392	Mthe_1343	Mlab_0008	Memar_2368	Msm_0893	Mboo_0136

>ribosomal protein L24E (COG2075)
Mbar_A3386	Msp_0631	Mhun_1603	Mbur_0221	MTH257	MM2465	MK1444	MA1523	MMP0639	MJ1201	Mthe_0333	Mlab_1499	Memar_0719	Msm_0204	Mboo_0688

>methenyltetrahydromethanopterin cyclohydrolase (COG3252)
Mbar_A2233	Msp_1238	Mhun_0444	Mbur_0653	MTH773	MM2653	MK0625	MA1710	MMP1191	MJ1636	Mthe_0252	Mlab_0399	Memar_0668	Msm_1723	Mboo_0680

>queuine tRNA-ribosyltransferase (COG1549)
Mbar_A0956	Msp_1063	Mhun_1119	Mbur_1772	MTH1665	MM1292	MK1084	MA4632	MMP1595	MJ1022	Mthe_1661	Mlab_1208	Memar_1286	Msm_0633	Mboo_1314

>ribosomal protein L7AE (COG1358)
Mbar_A3388	Msp_0633	Mhun_1601	Mbur_0219	MTH255	MM2467	MK1598	MA1521	MMP0641	MJ1203	Mthe_0331	Mlab_1497	Memar_0721	Msm_0206	Mboo_0690

>adenylosuccinate lyase (COG0015)
Mbar_A0673	Msp_1247	Mhun_0824	Mbur_1160	MTH1537	MM0941	MK1085	MA3971	MMP0971	MJ0929	Mthe_1218	Mlab_1121	Memar_0781	Msm_1151	Mboo_1118

>cell division protein pelota (COG1537)
Mbar_A1576	Msp_1081	Mhun_0438	Mbur_1390	MTH1642	MM1815	MK0038	MA0652	MMP0085	MJ0174	Mthe_0626	Mlab_0539	Memar_0937	Msm_0640	Mboo_1329

>ribosomal protein S28E (COG2053)
Mbar_A3387	Msp_0632	Mhun_1602	Mbur_0220	MTH256	MM2466	MK1445	MA1522	MMP0640	MJ1202	Mthe_0332	Mlab_1498	Memar_0720	Msm_0205	Mboo_0689

>glycerol 1-phosphate dehydrogenase (COG0371)
Mbar_A0291	Msp_0997	Mhun_1136	Mbur_1032	MTH610	MM0590	MK1230	MA3686	MMP0225	MJ0712	Mthe_0219	Mlab_1308	Memar_2045	Msm_0286	Mboo_1960

>2'-5' RNA ligase
Mbar_A1580	Msp_0089	Mhun_2809	Mbur_1388	MTH583	MM1820	MK1367	MA0656	MMP0612	MJ1568	Mthe_0674	Mlab_0370	Memar_0322	Msm_0054	Mboo_1707

>uncharacterized conserved protein (COG2138)
Mbar_A0344	Mbar_A2400	Msp_1561	Msp_1563	Mhun_0668	Mbur_1035	MTH1397	MM0517	MK0428	MA3631	MMP0164	MJ0970	Mthe_0104	Mlab_0518	Mlab_1086	Memar_1731	Msm_1280	Msm_1281	Mboo_1417

>ribosomal protein L30E (COG1911)
Mbar_A3690	Msp_1371	Mhun_0054	Mbur_1175	MTH1053	MM2269	MK0683	MA1261	MMP1365	MJ1044	Mthe_0031	Mlab_0372	Memar_0316	Msm_0907	Mboo_1930

>transcription termination factor NusA (COG0195)
Mbar_A3689	Msp_1370	Mhun_0055	Mbur_1174	MTH1054	MM2268	MK0682	MA1260	MMP1366	MJ1045	Mthe_0032	Mlab_0373	Memar_0317	Msm_0906	Mboo_1929

>tRNA intron endonuclease (COG1676)
Mbar_A0349	Msp_0652	Mhun_1733	Mbur_1040	MTH250	MM0512	MK0341	MA3624	MMP1132	MJ1424	Mthe_0700	Mlab_1368	Memar_0641	Msm_0217	Mboo_0655

>ribosomal protein S12P (COG0048)
Mbar_A3688	Msp_1369	Mhun_2830	Mbur_1173	MTH1055	MM2267	MK0681	MA1259	MMP1367	MJ1046	Mthe_0033	Mlab_1615	Memar_2207	Msm_0901	Mboo_0265

>cobyrinic acid a,c-diamide synthase (COG1797)
Mbar_A0348	Mbar_A1187	Msp_0162	Mhun_0671	Mhun_1157	Mbur_1039	Mbur_2191	MTH1460	MM0513	MM1394	MK1573	MK1643	MA0106	MA3626	MMP1477n	MJ1421	Mthe_1001	Mthe_1179	Mlab_0521	Mlab_1072	Memar_0532	Memar_1734	Msm_1215	Mboo_0220	Mboo_1420

>ribosomal protein S7P (COG0049)
Mbar_A3687	Msp_1368	Mhun_2829	Mbur_1172	MTH1056	MM2266	MK0680	MA1258	MMP1368	MJ1047	Mthe_0034	Mlab_1614	Memar_2206	Msm_0900	Mboo_0264

>nitrogenase subunit NifH (COG1348)
Mbar_A0171	Mbar_A0347	Mbar_A2281	Msp_1120	Mhun_0793	Mbur_1038	MTH643	MTH1560	MM0514	MM0719	MK1416	MA1213	MA1633	MA3627	MA3895	MMP0147	MMP0853	MJ0879	Mthe_1178	Mlab_0165	Mlab_1041	Memar_1937	Msm_1707	Mboo_1142	Mboo_2008	Mboo_2083

>histone (COG2036)
Mbar_A1584	Msp_0122	Msp_0518	Msp_0769	Mhun_0165	Mhun_0365	Mhun_0576	Mhun_0919	Mbur_1375	MTH821	MTH1696	MM1825	MK0506	MK0743	MK1677	MA0672	MMP0386	MMP1347	MJ0168	MJ0932	MJ1258	Mthe_0023	Mlab_0494	Memar_0834	Memar_1921	Msm_0213	Msm_0844	Msm_1260	Mboo_1071

>translation elongation factor EF-1A (COG5256)
Mbar_A3685	Msp_1366	Mhun_1592	Mbur_1170	MTH1058	MM2264	MK0247	MA1256	MMP1370	MJ0324	Mthe_0821	Mlab_1441	Memar_0730	Msm_0898	Mboo_0699

>ribosomal protein S10P (COG0051)
Mbar_A3684	Msp_1365	Mhun_1593	Mbur_1169	MTH1059	MM2263	MK0246	MA1255	MMP1371	MJ0322	Mthe_0822	Mlab_1440	Memar_0729	Msm_0897	Mboo_0698

>uncharacterized conserved protein (COG2122)
Mbar_A3697	Msp_1322	Mhun_0136	Mbur_0309	MTH727	MM2648	MK0206	MA1715	MMP1236	MJ1526	Mthe_1297	Mlab_0453	Memar_1519	Msm_0088	Mboo_1274

>uncharacterized conserved protein (COG1900)
Mbar_A2085	Mbar_A3546	Msp_1261	Mhun_0138	Mhun_2978	Mbur_0311	Mbur_1460	MTH855	MTH1684	MM0135	MM0241	MK0358	MK0907	MA1821	MA3299	MMP1359	MMP1603	MJ0100	MJ1681	Mthe_0019	Mthe_1625	Mlab_0451	Mlab_0502	Memar_0110	Memar_1517	Msm_0085	Mboo_1272

>Fe-S oxidoreductase (COG0731)
Mbar_A1006	Msp_1383	Mhun_2838	Mbur_1737	MTH1039	MM1346	MK0055	MA0040	MMP1440	MJ0257	Mthe_0408	Mlab_0538	Memar_2214	Msm_0922	Mboo_0272

>dihydropteroate synthase and related (COG0294)
Mbar_A0190	Msp_0333	Mhun_2402	Mbur_0306	MTH1741	MM0698	MK1483	MA3877	MMP1580	MJ0107	Mthe_0717	Mlab_1673	Memar_2299	Msm_0556	Mboo_0215

>peptide chain release factor eRF1
Mbar_A1007	Msp_1363	Mhun_2836	Mbur_1738	MTH878	MM1347	MK0759	MA0042	MMP1131	MJ0829	Mthe_0359	Mlab_1509	Memar_2212	Msm_0891	Mboo_0270

>dimethylguanosine tRNA methyltransferase (COG1867)
Mbar_A3224	Msp_0291	Mhun_0626	Mbur_0659	MTH1190	MM2528	MK0154	MA1455	MMP0228	MJ0946	Mthe_1426	Mlab_0794	Memar_1698	Msm_1031	Mboo_1845

>arginyl-tRNA synthetase
Mbar_A1008	Msp_1574	Mhun_2837	Mbur_1739	MTH1447	MM1348	MK0758	MA0043	MMP1026	MJ0237	Mthe_0216	Mlab_1508	Memar_2213	Msm_1231	Mboo_0271

>peptidylprolyl cis-trans isomerase (COG1047)
Mbar_A1940	Mbar_A1941	Mbar_A2249	Msp_0325	Mhun_1166	Mhun_2290	Mbur_0313	Mbur_2255	Mbur_2256	MTH1125	MM0381	MM0382	MM2656	MK1231	MA2813	MA3136	MA3137	MMP0572	MMP1190	MJ0278	MJ0825	Mthe_0574	Mthe_1547	Mlab_0477	Mlab_0769	Mlab_1149	Memar_0935	Memar_1145	Memar_1313	Memar_1765	Msm_0930	Mboo_0667	Mboo_1327

>fumarase alpha subunit
Mbar_A2418	Msp_0338	Mhun_0089	Mbur_0250	MTH1735	MM3066	MK0085	MA2497	MMP0130	MJ1294	Mthe_0551	Mlab_0534	Memar_0847	Msm_0563	Mboo_0733

>predicted membrane-associated Zn peptidase (COG0750)
Mbar_A3114	Msp_1466	Mhun_1215	Mbur_0248	MTH1368	MM3009	MK0981	MA2449	MMP0169	MJ0971	Mthe_0172	Mlab_1487	Memar_0503	Msm_1344	Mboo_1942

>uncharacterized archaeal protein (COG2043)
Mbar_A0516	Mbar_A3467	Msp_1290	Mhun_0861	Mhun_0901	Mbur_0328	Mbur_0622	MTH526	MTH1364	MTH1418	MM0984	MM2037	MK0575	MA0921	MA1972	MA4240	MMP1637	MJ0308	Mthe_0605	Mthe_1231	Mlab_0429	Memar_0969	Msm_0115	Mboo_0581

>replicative DNA helicase Mcm (COG1241)
Mbar_A1593	Msp_0362	Mhun_0985	Mbur_2432	MTH1770	MM1836	MK0965	MA0681	MMP0030	MMP0470	MMP1024	MJ0961	MJ1489	Mthe_0259	Mlab_0830	Memar_1247	Msm_0510	Mboo_1673

>fumarase beta subunit (COG1838)
Mbar_A2417	Msp_0791	Mhun_0090	Mbur_0251	MTH1910	MM3067	MK0086	MA2498	MMP1548	MJ0617	Mthe_0552	Mlab_0533	Memar_0846	Msm_0769	Mboo_0732

>predicted transcriptional regulator (COG1497)
Mbar_A2036	Msp_1188	Mhun_2502	Mbur_1359	MTH163	MM0289	MK1501	MA3015	MMP1052	MJ0558	Mthe_1233	Mlab_1576	Memar_0419	Msm_1499	Mboo_0976	Mboo_2244

>signal peptidase (COG0681)
Mbar_A1004	Msp_1575	Mhun_2411	Mbur_1734	MTH1448	MM1344	MK1031	MA0036	MMP0387	MJ0260	Mthe_0660	Mlab_0124	Memar_0046	Msm_1232	Mboo_0037

>ribosomal protein L3P
Mbar_A0110	Msp_0909	Mhun_2253	Mbur_0001	MTH2	MM2124	MK0415	MA1072	MMP1543	MJ0176	Mthe_1728	Mlab_0081	Memar_0564	Msm_0762	Mboo_0532

>orotate phosphoribosyltransferase (COG0461)
Mbar_A3515	Msp_1036	Mhun_1108	Mbur_1052	MTH1860	MM0142	MK1072	MA3307	MMP1492	MJ1109	Mthe_1305	Mlab_0317	Memar_1001	Msm_0821	Mboo_0841

>ribosomal protein L29P
Mbar_A0103	Msp_0902	Mhun_2246	Mbur_0008	MTH9	MM2131	MK0843	MA1079	MMP1405	MJ0462	Mthe_1721	Mlab_0088	Memar_0571	Msm_0755	Mboo_0539

>putative integral membrane protein DUF46 (pfam01864)
Mbar_A3516	Msp_0385	Mhun_1107	Mbur_1051	MTH832	MM0141	MK1073	MA3306	MMP1698	MJ1600	Mthe_1386	Mlab_0318	Memar_1002	Msm_0850	Mboo_0842

>ribosomal protein S3P
Mbar_A0104	Msp_0903	Mhun_2247	Mbur_0007	MTH8	MM2130	MK0842	MA1078	MMP1404	MJ0461	Mthe_1722	Mlab_0087	Memar_0570	Msm_0756	Mboo_0538

>predicted transcriptional regulators (COG1733, COG1846)
Mbar_A1377	Mbar_A1884	Mbar_A2294	Mbar_A2575	Mbar_A2637	Mbar_A2688	Mbar_A3146	Mbar_A3223	Mbar_A3330	Mbar_A3493	Mbar_A3663	Msp_0512	Msp_0823	Mhun_0241	Mhun_0646	Mhun_1347	Mhun_1451	Mhun_1533	Mhun_1541	Mhun_1954	Mhun_2190	Mbur_0368	Mbur_0658	Mbur_1483	Mbur_1642	Mbur_2274	Mbur_2306	MTH313	MTH1285	MM0116	MM0346	MM0359	MM0361	MM1586	MM1863	MM1903	MM2527	MM2853	MM3117	MM3195	MK0984	MA0176	MA0180	MA0333	MA0414	MA0743	MA1122	MA1339	MA1456	MA1863	MA2051	MA2055	MA2211	MA2771	MA3166	MA3189	MMP0465	MMP0480	MMP0752	MMP0787	MJ0361	MJ0925	MJ0944	Mthe_0115	Mlab_0070	Mlab_0331	Mlab_0353	Mlab_1522	Memar_0096	Msm_0413	Msm_0600	Msm_0864	Msm_1230	Mboo_0013	Mboo_0142	Mboo_0389	Mboo_0396	Mboo_0409	Mboo_0615	Mboo_0946	Mboo_0977	Mboo_2241

>ornithine carbamoyltransferase (COG0078)
Mbar_A3512	Msp_0031	Mhun_1113	Mbur_1057	MTH1446	MM0145	MK1070	MA3310	MMP0553	MJ0881	Mthe_0975	Mlab_0315	Memar_0999	Msm_1226	Mboo_0839

>ribosomal protein S17P (COG0186)
Mbar_A0101	Msp_0899	Mhun_2244	Mbur_0010	MTH12	MM2133	MK1217	MA1081	MMP1408	MJ0465	Mthe_1719	Mlab_0090	Memar_0573	Msm_0752	Mboo_0541

>phosphoenolpyruvate synthase (COG0574)
Mbar_A3094	Msp_0328	Mhun_2610	Mbur_0799	MTH1117n	MM2723	MK0252	MA2667	MA3408	MMP1094	MJ0542	Mthe_1637	Mlab_1544	Memar_1849	Msm_0988	Mboo_0034	Mboo_2165

>RNAse P subunit Rpp29 (COG1588)
Mbar_A0102	Msp_0900	Mhun_2245	Mbur_0009	MTH11	MM2132	MK1216	MA1080	MMP1407	MJ0464	Mthe_1720	Memar_0572	Mlab_0089	Msm_0753	Mboo_0540

>leucyl-tRNA synthetase (COG0495)
Mbar_A2048	Msp_0171	Mhun_2923	Mbur_1356	MTH1508	MM0283	MK1364	MA1611	MMP0697	MJ0633	Mthe_0802	Mlab_1404	Memar_2008	Msm_1172	Mboo_1924

>ferredoxin (pfam00037)
Mbar_A0132	Mbar_A0147	Mbar_A0251	Mbar_A0270	Mbar_A0736	Mbar_A0759	Mbar_A0786	Mbar_A1540	Mbar_A1610	Mbar_A1811	Mbar_A2172	Mbar_A2173	Mbar_A2721	Mbar_A2921	Mbar_A3287	Mbar_A3327	Mbar_A3407	Mbar_A3413	Mbar_A3421	Mbar_A3526	Msp_0147	Msp_0193	Msp_0241	Msp_0266	Msp_0770	Msp_0861	Msp_1061	Msp_1390	Msp_1419	Msp_1446	Msp_1473	Mhun_0091	Mhun_0592	Mhun_1006	Mhun_1124	Mhun_1271	Mhun_1274	Mhun_1494	Mhun_1543	Mhun_1746	Mhun_1777	Mhun_1834	Mhun_1972	Mhun_2106	Mhun_2383	Mhun_2392	Mhun_2592	Mbur_0335	Mbur_0453	Mbur_0607	Mbur_0608	Mbur_1292	Mbur_1300	Mbur_1307	Mbur_1428	Mbur_1568	Mbur_2380	MTH278	MTH399	MTH697	MTH701n	MTH703	MTH772	MTH1032	MTH1106	MTH1240	MTH1379	MTH1468	MTH1549	MTH1553	MTH1555	MTH1714	MTH1719	MTH1736	MTH1737	MTH1826	MM0058	MM0122	MM0488	MM0489	MM0611	MM0635	MM0760	MM1619	MM1652	MM1795	MM1824	MM1838	MM1854	MM2325	MM2486	MM2492	MM2498a	MM2563	MM3180	MM3181	MM3309	MM3327	MK0084	MK0323	MK0461	MK0462	MK0725	MK0727	MK1484	MK1525	MK1579	MK1625	MK1645a	MA0367	MA0431	MA0463	MA0628	MA0671	MA0683	MA0696	MA0739	MA1031	MA1485	MA1493	MA1500	MA2742	MA2877	MA2911	MA2912	MA2963	MA3283	MA3446	MA3595	MA3596	MA3741	MA4194	MMP0098	MMP0389	MMP0800	MMP0979	MMP1140	MMP1167	MMP1244	MMP1246	MMP1273	MMP1274	MMP1311	MMP1329	MMP1463	MMP1502	MMP1503	MMP1623	MMP1687	MJ0061	MJ0146	MJ0155	MJ0199	MJ0208	MJ0264	MJ0265	MJ0514.2	MJ0533	MJ0624	MJ0722	MJ0730	MJ1165	MJ1167	MJ1302	Mthe_0043	Mthe_0155	Mthe_0245	Mthe_0899	Mthe_0978	Mthe_1054	Mthe_1166	Mthe_1215	Mthe_1265	Mthe_1338	Mthe_1340	Mlab_0237	Mlab_0430	Mlab_0432	Mlab_0483	Mlab_0528	Mlab_0531	Mlab_0573	Mlab_0844	Mlab_0961	Mlab_0965	Mlab_1114	Mlab_1256	Mlab_1619	Memar_0224	Memar_0264	Memar_0359	Memar_0366	Memar_0507	Memar_0627	Memar_0845	Memar_0895	Memar_1010	Memar_1151	Memar_1185	Memar_1253	Memar_1456	Memar_2019	Msm_0209	Msm_0311	Msm_0330	Msm_0331	Msm_0561	Msm_0579	Msm_0863	Msm_0928	Msm_1065	Msm_1338	Msm_1408	Msm_1410	Msm_1436	Msm_1700	Mboo_0015	Mboo_0029	Mboo_0390	Mboo_0731	Mboo_0796	Mboo_0879	Mboo_1398	Mboo_1469	Mboo_1681	Mboo_1682	Mboo_1946

>RNAse P subunit Rpp21 (COG2023)
Mbar_A1272	Msp_0592	Mhun_3013	Mbur_1510	MTH1618	MM1556	MK1622	MA0290	MMP0921	MJ0962	Mthe_1578	Mlab_1485	Memar_1975	Msm_0711	Mboo_1889

>tetrahydromethanopterin S-methyltransferase subunit H (COG1962)
Mbar_A1255	Mbar_A2072	Msp_0307	Mhun_2175	Mbur_1518	Mbur_2244	MTH1156	MM0256	MM1540	MK0662	MA0269	MA1804	MMP1567	MJ0854	Mthe_1378	Mthe_1654	Mlab_1553	Memar_0605	Msm_0627	Msm_1007	Mboo_0566

>uncharacterized archaeal protein (COG4022)
Mbar_A2863	Mbar_A2866	Msp_0227	Mhun_2764	Mbur_0338	MTH1574	MM2859	MM2862	MK0150	MA0039	MA2220	MA2238	MMP1644	MJ0054	Mthe_1605	Mlab_0346	Memar_1536	Msm_0643	Mboo_0318	Mboo_2118

>heterodisulfide reductase subunit C (COG1150)
Mbar_A0640	Mbar_A1953	Msp_0125	Msp_1014	Mhun_1836	Mbur_1516	MTH1878	MM0388	MM0979	MK0573	MA3127	MA4236	MMP1054	MMP1154	MJ0744	MJ0864	Mthe_1574	Mlab_0239	Memar_0625	Msm_0084	Msm_0796	Mboo_0590

>heterodisulfide reductase subunit B (COG2048)
Mbar_A0639	Msp_1013	Mhun_1837	Mbur_1517	MTH1879	MM0980	MK0572	MA4237	MMP1053	MMP1155	MJ0743	MJ0863	Mthe_1573	Mlab_0240	Memar_0624	Msm_0795	Mboo_0589

>pyruvate:ferredoxin oxidoreductase and related, alpha subunit (COG0674)
Mbar_A2174	Mbar_A2214	Msp_1389	Mhun_0092	Mhun_2992	Mbur_0606	Mbur_0890	MTH536n	MTH704	MTH1033	MM0420	MM3182	MK0728	MA2910	MA3075	MMP0003	MMP0306	MMP1272	MJ0276	Mthe_0156	Mlab_0484	Memar_0844	Memar_2031	Msm_0332	Msm_0927	Mboo_0730	Mboo_2091

>glutamate decarboxylase and related (COG0076)
Mbar_A0977	Msp_0329	Mhun_2611	Mbur_1732	MTH1116	MM1317	MK1500	MA0006	MMP0131	MJ0050	Mthe_1636	Mlab_1545	Memar_1848	Msm_0987	Mboo_2166

>pheromone shutdown protein homolog (COG1916)
Mbar_A0979	Msp_0287	Mhun_1586	Mbur_1730	MTH1183	MM1319	MK0139	MA0008	MMP0277	MJ1365	Mthe_0317	Mlab_1446	Memar_0738	Msm_1024	Mboo_1376

>3,4-dihydroxy-2-butanone 4-phosphate synthase (COG0108)
Mbar_A1524	Msp_0175	Mhun_1258	Mbur_1723	MTH1499	MM1710	MK1397	MA0548	MMP0183	MJ0055	Mthe_1632	Mlab_0396	Memar_2358	Msm_1256	Mboo_0160

>orotidine-5'-phosphate decarboxylase (COG0284)
Mbar_A0060	Msp_0397	Mhun_2545	Mbur_1000	MTH129	MM2083	MK0735	MA0969	MMP0602	MJ0252	Mthe_0629	Mlab_0153	Memar_2350	Msm_1617	Mboo_0183

>2-methylthioadenine synthetase (COG0621)
Mbar_A1835	Msp_0376	Mhun_2355	Mbur_1353	MTH826	MM2182	MK1081	MA1153	MMP0412	MJ0867	Mthe_0373	Mlab_0580	Memar_0818	Msm_0845	Mboo_0501

>multimeric flavodoxin (COG0655)
Mbar_A0252	Mbar_A0677	Mbar_A0748	Mbar_A1378	Mbar_A1385	Mbar_A1822	Mbar_A2302	Mbar_A2580	Mbar_A3305	Mbar_A3468	Msp_0540	Msp_0779	Msp_0844	Msp_1123	Mhun_1626	Mhun_1638	Mhun_2535	Mhun_2732	Mhun_2733	Mhun_2738	Mhun_2991	Mbur_1351	Mbur_1713	Mbur_2377	MTH135	MTH1473	MTH1595	MM0147	MM0497	MM0634	MM0945	MM1582	MM1585	MM1631	MM1632	MM2790	MM3058	MM3119	MK0938	MA0327	MA0332	MA0418	MA0444	MA0445	MA1860	MA1902	MA1980	MA2167	MA2495	MA3608	MA3740	MA3966	MMP0500	MMP0614	MMP0911	MMP1166	MJ0731	MJ1083	Mbur_1066	Mthe_0130	Mthe_0163	Mthe_0755	Mthe_1584	Mlab_0120	Mlab_0797	Mlab_1046	Mlab_1131	Mlab_1132	Mlab_1676	Mlab_1677	Memar_0050	Memar_0158	Memar_0159	Memar_0166	Memar_0225	Memar_1029	Memar_2272	Msm_0267	Msm_0664	Msm_0923	Msm_1209	Msm_1727	Mboo_0018	Mboo_0076	Mboo_0077	Mboo_0080	Mboo_0408	Mboo_0650	Mboo_0954	Mboo_1241	Mboo_1467	Mboo_2261

>3-phosphoglycerate kinase (COG0126)
Mbar_A1808	Mbar_A3562	Msp_1381	Mhun_1194	Mbur_1345	MTH1042	MM0485	MK1662	MA2669	MA3592	MMP1532	MJ0641	Mthe_0817	Mlab_1251	Memar_0290	Msm_0918	Mboo_2342

>uncharacterized conserved protein (COG2078)
Mbar_A1807	Msp_0403	Mhun_1122	Mbur_1344	MTH857	MM0484	MK0488	MA3591	MMP0546	MJ0810	Mthe_0124	Mlab_1206	Memar_1288	Msm_0867	Mboo_1312

>phosphopantothenoylcysteine synthetase/decarboxylase (COG0452)
Mbar_A3256	Msp_1424	Mhun_0830	Mbur_1187	MTH1216	MM2283	MK0713	MA1280	MMP0204	MMP1606	MJ0913	Mthe_1432	Mlab_0922	Memar_1236	Msm_1048	Msm_1049	Mboo_1667

>acetylglutamate semialdehyde dehydrogenase (COG0002)
Mbar_A2001	Msp_0552	Mhun_3227	Mbur_1342	MTH846	MM0476	MK1077	MA3566	MMP0116	MJ1096	Mthe_0489	Mlab_1639	Memar_0151	Msm_0860	Mboo_0068

>protease fused to protein kinase (COG0533/COG3642)
Mbar_A0279	Msp_0013	Mhun_2868	Mbur_1196	MTH1425	MM0602	MK1458	MA3705	MMP0415	MJ1130	Mthe_0247	Mlab_0653	Memar_2247	Msm_1198	Mboo_0240

>CBS domain proteins (pfam00571)
Mbar_A0488	Mbar_A0964	Mbar_A0978	Mbar_A1823	Mbar_A2002	Mbar_A2221	Msp_0268	Msp_0431	Msp_1276	Msp_1430	Mhun_0613	Mhun_0847	Mhun_2618	Mhun_2632	Mhun_2907	Mhun_3228	Mbur_1341	Mbur_1352	Mbur_1731	Mbur_1763	Mbur_2351	MTH142	MTH644	MTH816	MTH992	MTH1226	MTH1282	MTH1884	MM0475	MM0498	MM0825	MM1301	MM1318	MK0525	MK0869	MK0872	MK1600	MA0007	MA3565	MA3609	MA4093	MA4647	MMP0133	MMP0278	MMP0287	MMP0407	MMP0420	MMP0453	MMP1251	MJ0188	MJ0305	MJ0392	MJ0653	MJ0922	MJ1426	MJ1616	Mthe_0305	Mthe_0318	Mthe_0490	Mthe_0601	Mthe_1465	Mlab_0310	Mlab_1071	Mlab_1295	Mlab_1382	Memar_0152	Memar_0345	Memar_0400	Memar_1197	Memar_1568	Memar_1622	Memar_1794	Memar_1987	Msm_0484	Msm_0790	Msm_1102	Msm_1629	Mboo_0069	Mboo_0928	Mboo_1383	Mboo_1552	Mboo_1716	Mboo_1898	Mboo_2231	Mboo_2272

>nucleoside triphosphate pyrophosphatase (COG0127)
Mbar_A0278	Msp_0011	Mhun_2869	Mbur_1194	MTH1424	MM0603	MK1594	MA3706	MMP0214	MJ0226	Mthe_1580	Mlab_0652	Memar_2248	Msm_1195	Mboo_0239

>N-acetylglutamate synthase (COG1364)
Mbar_A2003	Msp_0549	Mhun_3229	Mbur_1340	MTH182	MM0474	MK0865	MA3564	MMP0897	MJ0186	Mthe_0491	Mlab_1640	Memar_0153	Msm_0379	Mboo_0070

>chorismate synthase (COG0082)
Mbar_A1438	Msp_0579	Mhun_1029	Mbur_1012	MTH748	MM1712	MK0631	MA0550	MMP1333	MJ1175	Mthe_0161	Mlab_1649	Memar_1296	Msm_1474	Mboo_1564

>glycosyltransferase family 2 (pfam00535)
Mbar_B3753	Mbar_A0054	Mbar_A0235	Mbar_A0236	Mbar_A0237	Mbar_A0238	Mbar_A0505	Mbar_A0596	Mbar_A1109	Mbar_A1131	Mbar_A1132	Mbar_A1142	Mbar_A1327	Mbar_A1530	Mbar_A1913	Mbar_A1920	Mbar_A2496	Msp_0045	Msp_0054	Msp_0206	Msp_0212	Msp_0442	Msp_0492	Msp_0493	Msp_0495	Msp_0496	Msp_0500	Msp_0541	Msp_0645	Msp_0989	Msp_1481	Mhun_0119	Mhun_0400	Mhun_0778	Mhun_1256	Mhun_1598	Mhun_2117	Mhun_2530	Mhun_3067	Mhun_3077	Mhun_3087	Mhun_3121	Mhun_3161	Mbur_1495	Mbur_1607	Mbur_1608	Mbur_1615	Mbur_1616	Mbur_2018	Mbur_2229	Mbur_2237	MTH136	MTH172	MTH331	MTH374	MTH377	MTH884	MTH1392	MM0651	MM0652	MM0840	MM1026	MM1121	MM1139	MM1141	MM1147	MM1165	MM1183	MM1184	MM1638	MM1654	MM2213	MM2221	MM2223	MK0565	MK0880	MK1381	MA1068	MA1184	MA1187	MA2169	MA2170	MA2462	MA3758	MA3765	MA3769b	MA4077	MA4330	MA4446	MMP0359	MMP0590	MMP1079	MMP1170	MJ0544	MJ1057	MJ1222	Mthe_0527	Mthe_0961	Mthe_1077	Mthe_1259	Mlab_0663	Mlab_0903	Mlab_0968	Mlab_1292	Mlab_1428	Mlab_1493	Memar_0189	Memar_0192	Memar_0203	Memar_0214	Memar_0724	Memar_0960	Memar_1078	Memar_1468	Memar_1594	Memar_1662	Memar_1870	Memar_2302	Memar_2396	Msm_0423	Msm_1290	Msm_1294	Msm_1310	Msm_1311	Msm_1312	Msm_1321	Msm_1322	Msm_1328	Msm_1329	Msm_1545	Msm_1594	Msm_1623	Msm_1627	Mboo_0693	Mboo_1447	Mboo_1747	Mboo_1748	Mboo_1753	Mboo_1802	Mboo_2145	Mboo_2450

>TATA-box binding protein (COG2101)
Mbar_A0595	Msp_1097	Mhun_0568	Mhun_0593	Mbur_1496	MTH1627	MM1027	MM1028	MK0839	MA4331	MMP0257	MJ0507	Mthe_0152	Mlab_0440	Mlab_0447	Memar_1252	Memar_1388	Msm_0720	Mboo_0323	Mboo_0916	Mboo_1680

>methyl-coenzyme M reductase gamma subunit (COG4057) 
Mbar_A0894	Msp_0320	Mhun_2147	Mbur_2418	MTH1130	MTH1165	MM1241	MK0654	MA4547	MMP1558	MJ0082	MJ0845	Mthe_0570	Mlab_1067	Mlab_1562	Memar_0377	Memar_0614	Msm_0903	Msm_1016	Mboo_0583

>DNA primase (COG0358)
Mbar_A0959	Mbar_A0983	Msp_1356	Mhun_0961	Mhun_1103	Mbur_0364	Mbur_1769	MTH891	MM0325	MM1295	MM1324	MK0617	MA0013	MA3063	MA4635	MMP0930	MMP1286	MJ1206	Mthe_0722	Mlab_0361	Memar_1017	Memar_1545	Msm_0427	Mboo_0846	Mboo_1581

>demethylmenaquinone methyltransferase (COG0684)/hexulose 6-phosphate synthase (COG0269)
Mbar_A0935	Mbar_A1170	Mbar_A2060	Msp_1358	Msp_1498	Mhun_0647	Mhun_1628	Mbur_0367	Mbur_1994	MTH888	MTH1474	MM1215	MM1279	MK0153	MK1275	MK1449	MA3006	MA4504	MA4608	MMP1270	MJ0644	MJ1447	Mbur_0063	Mthe_0455	Mthe_0988	Mthe_1603	Mlab_0996	Mlab_1453	Memar_0744	Memar_0975	Memar_1085	Msm_0426	Msm_1213	Mboo_0707	Mboo_0772

>diaminopimelate decarboxylase (COG0019)
Mbar_A1641	Msp_1578	Mhun_2942	Mbur_0628	MTH1335	MM1885	MK0483	MA0726	MMP1200	MJ1097	Mthe_0745	Mlab_0634	Memar_1916	Msm_1371	Mboo_2097

>predicted ATP-dependent carboligase (COG2232)
Mbar_A0197	Msp_1132	Mhun_2798	Mbur_0371	MTH947	MM0691	MK1589	MA3870	MMP0035	MJ0776	Mthe_1666	Mlab_0457	Memar_1523	Msm_0431	Mboo_1278

>transcription factor TFIIE alpha subunit (COG1675)
Mbar_A0196	Msp_1272	Mhun_2797	Mbur_0372	MTH1669	MM0692	MK0495	MA3871	MMP0036	MJ0777	Mthe_1650	Mlab_0458	Memar_1524	Msm_0631	Mboo_1279

>formylmethanofuran dehydrogenase subunit A (COG1229)
Mbar_A1289	Msp_0244	Mhun_1982	Mhun_1989	Mhun_2109	Mbur_0284	MTH1557	MM1566	MM1979	MK1529	MA0306	MA0833	MA4175	MMP0509	MMP1248	MJ1169	Mthe_1097	Mlab_0245	Mlab_0574	Memar_0371	Memar_0619	Memar_1188	Msm_1413	Mboo_0876	Mboo_1472

>cobalt ABC transporter permease component (COG0310)
Mbar_A1057	Mbar_A2145	Mbar_A2565	Msp_0398	Msp_0655	Mhun_1480	Mhun_3205	Mbur_1700	Mbur_1793	MTH130	MTH1707	MM0465	MM0893	MK0180	MA3554	MA4015a	MA4023	MMP0889	MMP1481	MJ1091	MJ1569	Mthe_0580	Mthe_0113	Mlab_1085	Memar_0531	Memar_1402	Mlab_0161	Msm_0583	Msm_1618	Mboo_1293	Mboo_1637

>cobalamin biosynthesis protein CbiD (COG1903)
Mbar_A1493	Msp_0102	Mhun_3215	Mbur_1702	MTH808	MM1681	MK0334	MA0521	MMP1203	MJ0022	Mthe_0142	Mlab_1082	Memar_0514	Msm_0837	Mboo_1224

>cobalt ABC transporter ATPase component (COG1122)
Mbar_A1219	Mbar_A2149	Msp_0401	Mhun_1478	Mhun_3208	Mbur_1697	Mbur_1794	MTH133	MTH1704	MM0462	MM0887	MK0182	MA0394	MA3551	MA4020	MMP1484	MJ1088	Mthe_0577	Mlab_1074	Mlab_1391	Memar_0528	Memar_1404	Msm_0586	Msm_1621	Mboo_1296

>quinolinate synthetase (COG0379)
Mbar_A1865	Msp_0643	Mhun_2202	Mhun_2353	Mbur_0614	Mbur_1680	MTH1827	MM2073	MK0073	MA0959	MA2716	MMP1242	MJ0407	Mthe_0001	Mlab_1664	Memar_0820	Msm_0494	Mboo_2119

>proteins with 4Fe-4S binding domains (pfam00037)
Mbar_A0255	Mbar_A0449	Mbar_A0450	Mbar_A0662	Mbar_A0881	Mbar_A1597	Mbar_A1830	Mbar_A1831	Mbar_A2289	Mbar_A2290	Mbar_A2618	Mbar_A3664	Msp_0315	Msp_0703	Msp_1304	Msp_1305	Mhun_0783	Mhun_1737	Mhun_1973	Mhun_2162	Mhun_2163	Mhun_2329	Mhun_2330	Mbur_0615	Mbur_0617	Mbur_0619	Mbur_1482	Mbur_2218	Mbur_2261	Mbur_2371	MTH280	MTH1135	MTH1173	MTH1174	MTH1297	MTH1298	MM0360	MM0362	MM0627	MM0969	MM0985	MM0986	MM1225	MM1842	MM3042	MM3043	MM3264	MK0267	MK0539	MK0799	MK0801	MK0929	MK0930	MK1239	MK1240	MA0685	MA0977	MA0978	MA3165	MA3167	MA3439	MA3732	MA4220	MA4241	MA4242	MA4520	MMP0078	MMP0083	MMP0449	MMP0450	MMP0817	MMP0818	MMP0822	MMP1384	MMP1385	MMP1695	MJ0031	MJ0032	MJ0551	MJ0578	MJ0579	MJ0870	MJ1191	MJ1349	Mthe_0174	Mthe_0564	Mthe_0565	Mthe_0744	Mlab_0012	Mlab_0013	Mlab_0247	Mlab_0340	Mlab_0341	Memar_0331	Memar_0732	Memar_1008	Memar_1210	Memar_2176	Memar_2177	Memar_2423	Memar_2426	Memar_2427	Msm_1000	Msm_1121	Msm_1122	Mboo_0476	Mboo_0477	Mboo_0870	Mboo_1439	Mboo_1475	Mboo_1693

>imidazoleglycerol-phosphate dehydratase (COG0131)
Mbar_A1310	Msp_0164	Mhun_0920	Mbur_1333	MTH1467	MM1505	MK0855	MA0219	MMP0548	MJ0698	Mthe_1585	Mlab_0493	Memar_0835	Msm_1206	Mboo_1067

>S-adenosylmethionine synthetase (COG1812)
Mbar_A1313	Msp_1470	Mhun_0923	Mbur_1330	MTH1376	MM1502	MK1508	MA0216	MMP1640	MJ1208	Mthe_0726	Mlab_0490	Memar_0838	Msm_1340	Mboo_1064

>DNA-directed RNA polymerase B' subunit (COG0085)
Mbar_A3693	Msp_1374	Mhun_0051	Mbur_1178	MTH1050	MM2272	MK0686	MA1264	MMP1362	MJ1041	Mthe_0028	Mlab_1162	Memar_0313	Msm_0910	Mboo_1933

>phosphoribosylformimino-5-aminoimidazole carboxamide ribonucleotide isomerase (COG0106) 
Mbar_A1311	Msp_0389	Mhun_0921	Mbur_1332	MTH843	MM1504	MK0364	MA0218	MMP0417	MJ1532	Mthe_1003	Mlab_0492	Memar_0836	Msm_0858	Mboo_1066

>DNA-directed RNA polymerase subunit A' (COG0086)
Mbar_A3692	Msp_1373	Mhun_0052	Mbur_1177	MTH1051	MM2271	MK0685	MA1263	MMP1363	MJ1042	Mthe_0029	Mlab_1161	Memar_0314	Msm_0909	Mboo_1932

>ATP phosphoribosyltransferase (COG0040)
Mbar_A1312	Msp_0178	Mhun_0922	Mhun_2050	Mbur_1331	MTH1506	MM1503	MK0365	MA0217	MMP0947	MJ1204	Mthe_0080	Mlab_0491	Memar_0837	Memar_2370	Msm_1261	Mboo_0134	Mboo_1065

>DNA-directed RNA polymerase subunit H (COG2012)
Mbar_A3695	Msp_1376	Mhun_0049	Mbur_1180	MTH1048	MM2274	MK0688	MA1266	MMP1360	MJ1039	Mthe_0026	Mlab_1164	Memar_0311	Msm_0912	Mboo_1935

>DNA-directed RNA polymerase subunit B" (COG0085)
Mbar_A3694	Msp_1375	Mhun_0050	Mbur_1179	MTH1049	MM2273	MK0687	MA1265	MMP1361	MJ1040	Mthe_0027	Mlab_1163	Memar_0312	Msm_0911	Mboo_1934

>adenosylhomocysteinase (COG0499)
Mbar_A3251	Msp_1085	Mhun_0956	Mbur_1181	MTH1636	MM2278	MK0368	MA1275	MMP0920	MJ1388	Mthe_1004	Mlab_1411	Memar_0646	Msm_0727	Mboo_0660

>pantothenate synthetase (COG1701)
Mbar_A3254	Msp_0560	Mhun_0832	Mbur_1184	MTH435	MM2281	MK0712	MA1278	MMP1306	MJ0209	Mthe_1434	Mlab_0920	Memar_1234	Msm_0140	Mboo_1665

>glutamyl-tRNA(Gln) amidotransferase subunit D (COG0252)
Mbar_A0003	Msp_1411	Mhun_0083	Mbur_1026	MTH706	MM2306	MK1509	MA1317	MMP1266	MJ0020	Mthe_1002	Mlab_0577	Memar_0853	Msm_0334	Mboo_0740

>pantothenate kinase (COG1829)
Mbar_A3255	Msp_1187	Mhun_0831	Mbur_1186	MTH577	MM2282	MK0733	MA1279	MMP0398	MJ0969	Mthe_1433	Mlab_0921	Memar_1235	Msm_0060	Mboo_1666

>methylthioadenosine phosphorylase (COG0005)
Mbar_A3594	Msp_0642	Mhun_1049	Mbur_0182	MTH1596	MM2379	MK0021	MA1409	MMP0185	MJ0060	Mthe_1225	Mlab_1053	Memar_1088	Msm_0665	Mboo_0767

>branched chain amino acid aminotransferase (COG0115)
Mbar_A0576	Msp_0015	Mhun_0672	Mbur_1543	MTH1430	MM1045	MK1627	MA4349	MMP0132	MJ1008	Mthe_1306	Mlab_0476	Memar_1735	Msm_1202	Mboo_1421

>GTPase of unknown function (pfam01926)
Mbar_A0574	Mbar_A2164	Msp_0404	Msp_0660	Mhun_0627	Mhun_2933	Mbur_1541	Mbur_1887	MTH858	MTH1621	MM1047	MM2370	MK0003	MK1199	MA1390	MA4351	MMP0901	MMP1443	MJ1326	MJ1408	Mthe_0093	Mthe_0267	Mlab_0641	Mlab_1400	Memar_1699	Memar_1923	Msm_0715	Msm_0869	Mboo_1848	Mboo_2103

>endonuclease III (COG1077)/uncharacterized protein (COG1833)
Mbar_A0396	Mbar_A0569	Mbar_A0936	Msp_0497	Msp_1119	Mhun_1050	Mhun_2461	Mbur_1101	Mbur_2164	MTH641	MTH764	MM0793	MM0895	MM1280	MK0193	MK0596	MA4014	MA4145	MA4609	MMP0537	MJ0613	Mthe_0507	Mthe_0911	Mlab_0198	Mlab_1004	Memar_0051	Memar_1037	Msm_0272	Msm_1584	Mboo_0042	Mboo_0761

>uncharacterized protein (COG1634)
Mbar_A3612	Msp_0661	Mhun_0615	Mbur_0184	MTH1600	MM2968	MK1076	MA2430	MMP0579	MJ1634	Mthe_0624	Mlab_0755	Memar_0398	Msm_0672	Mboo_2274

>fructose 1,6-bisphosphatase (COG0483)/NAD kinase (COG0061)
Mbar_A2190	Mbar_A2191	Msp_1329	Msp_1330	Mhun_0902	Mhun_0903	Mbur_0852	Mbur_0853	MTH871	MTH872	MM2783	MM2784	MK0741	MK0742	MA3343	MA3344	MMP1489	MJ0917	Mthe_0840	Mthe_0841	Mlab_0427	Mlab_0428	Memar_0967	Memar_0968	Msm_0879	Mboo_1351	Mboo_1352

>2-oxosuberate condensing enzyme (COG0119)
Mbar_A2192	Msp_1099	Mhun_1801	Mbur_0854	MTH1630	MM2785	MK1209	MA3342	MMP0153	MJ0503	Mthe_1533	Mlab_0232	Memar_0633	Msm_0722	Mboo_0598

>uncharacterized archaeal kinase (COG2054)
Mbar_A3438	Msp_1157	Mhun_2346	Mbur_1317	MTH1698	MM2512	MK1498	MA1473	MMP1399	MJ0458	Mthe_0839	Mlab_0628	Memar_2447	Msm_0604	Mboo_0494

>thiamine biosynthesis enzyme (COG0301)
Mbar_A0010	Msp_0160	Mhun_0070	Mhun_2184	Mbur_1320	MTH1685	MM2517	MK0908	MA1466	MMP1354	MJ0931	Mthe_0892	Mlab_0367	Memar_1613	Msm_0617	Mboo_2042

>tetrapyrrole methyltransferases (pfam00590)
Mbar_A0627	Mbar_A1791	Msp_0988	Msp_1192	Mhun_2558	Mhun_3211	Mbur_1105	Mbur_2358	MTH167	MTH602	MM0307	MM0998	MK1375	MK1548	MA3033	MA4261	MMP0966	MMP1662	MJ0965	MJ1578	Mthe_0146	Mthe_1124	Mlab_0526	Mlab_1078	Memar_0510	Memar_0984	Msm_0101	Msm_1550	Mboo_1228	Mboo_1233

>histidinol dehydrogenase (COG0141)
Mbar_A3507	Msp_0134	Mhun_2531	Mbur_1103	MTH225	MM0424	MK0711	MA3201	MMP0968	MJ1456	Mthe_0843	Mlab_0461	Memar_1876	Msm_1238	Mboo_2149

>threonyl-tRNA synthetase (COG0441)
Mbar_A2945	Msp_1573	Mhun_1007	Mbur_1324	MTH1455	MM3304	MK0544	MA2896	MMP0414	MJ1197	Mthe_1176	Mlab_0546	Memar_0766	Msm_1214	Mboo_0883

>acylphosphatase (COG1254)
Mbar_A0382	Mbar_A3282	Msp_1497	Mhun_1211	Mhun_1727	Mhun_2500	Mhun_3068	Mhun_3164	Mbur_1323	MTH1287	MM0777	MM1159	MM2777	MK0648	MA3367	MA4161	MMP0140	MJ0553	MJ0713	MJ0809	MJ1405	Mthe_0042	Mthe_0948	Mthe_0949	Mthe_0950	Mthe_0951	Mlab_0709	Mlab_1577	Memar_0206	Memar_0417	Memar_0752	Msm_1106	Mboo_0681	Mboo_0712	Mboo_2246

>tetrahydromethanopterin S-methyltransferase subunit B (COG4062) 
Mbar_A1259	Msp_0303	Mhun_2171	Mbur_1522	MTH1160	MM1544	MK0659	MA0273	MMP1563	MJ0850	Mthe_1382	Mlab_1557	Memar_0609	Msm_1011	Mboo_0570

>tetrahydromethanopterin S-methyltransferase subunit A (COG4063)
Mbar_A1258	Msp_0304	Mhun_2172	Mhun_2174	Mbur_1521	MTH1159	MM1543	MK0660	MA0272	MMP1564	MMP1565	MJ0851	Mthe_1381	Mlab_1554	Mlab_1556	Memar_0606	Memar_0608	Msm_1010	Mboo_0567	Mboo_0569

>RNA-binding protein (PUA domain) (COG2016)
Mbar_A0182	Msp_1176	Mhun_3058	Mbur_0187	MTH650	MM0704	MK0219	MA3883	MMP0055	MJ1432	Mthe_0233	Mlab_0148	Memar_0231	Msm_0183	Mboo_0092

>heterodisulfide reductase subunit A (COG1148)
Mbar_A2589	Msp_1476	Mhun_1838	Mbur_0552	MTH1381	MM0056	MK0249	MK0265	MA2868	MMP0825	MMP1697	MJ1190m	Mthe_1576	Mlab_0241	Memar_0623	Msm_1336	Mboo_0588

>prolyl-tRNA synthetase (COG0442)
Mbar_A0179	Msp_1004	Mhun_1139	Mbur_0190	MTH611	MM0707	MK1229	MA3886	MMP0696	MJ1238	Mthe_1640	Mlab_1386	Memar_2042	Msm_0287	Mboo_1963

>predicted DNA-binding protein (COG1571)
Mbar_A2319	Msp_1142	Mhun_2547	Mbur_1810	MTH966	MM0445	MK1003	MA3525	MMP0616	MJ1095	Mthe_0611	Mlab_0159	Memar_2348	Msm_0452	Mboo_0194

>NAD synthase (COG0171)
Mbar_A2320	Msp_0170	Mhun_2601	Mbur_1809	MTH1510	MM0446	MK1418	MA3526	MMP1349	MJ1352	Mthe_0727	Mlab_1353	Memar_1435	Msm_1171	Mboo_2324

>RNAse P subunit Rpp14 (COG1369)
Mbar_A2502	Msp_1246	Mhun_2281	Mbur_0195	MTH687	MM2619	MK0386	MA1781	MMP0878	MJ0494	Mthe_1366	Mlab_1342	Memar_1679	Msm_0246	Mboo_1823

>tetrahydromethanopterin S-methyltransferase subunit C (COG4061) 
Mbar_A1260	Msp_0302	Mhun_2170	Mbur_1523	MTH1161	MM1545	MK0658	MA0274	MMP1562	MJ0849	Mthe_1383	Mlab_1558	Memar_0610	Msm_1012	Mboo_0571

>predicted transcriptional regulator (COG1395)
Mbar_A2318	Msp_1143	Mhun_2548	Mbur_1811	MTH967	MM0444	MK1005	MA3524	MMP0678	MJ1164	Mthe_1446	Mlab_0160	Memar_2347	Msm_0453	Mboo_0195

>carbamoyl-phosphate synthase large subunit (COG0458)
Mbar_A2374	Msp_1200	Mhun_0115	Mbur_0872	MTH996n	MM0038	MK0911	MK1666	MA2143	MMP1013	MJ1378	MJ1381	Mthe_1254	Mlab_0283	Memar_0990	Msm_0488	Mboo_0834

>tRNA nucleotidyltransferase (COG1746)
Mbar_A2014	Msp_0086	Mhun_2808	Mbur_1130	MTH584	MM0469	MK1366	MA3559	MMP0949	MJ1111	Mthe_0675	Mlab_0369	Memar_0323	Msm_0053	Mboo_1706

>argininosuccinate synthase (COG0137)
Mbar_A2373	Msp_1459	Mhun_0116	Mbur_0873	MTH1254	MM0037	MK0942	MA2142	MMP0073	MJ0429	Mthe_1445	Mlab_1291	Memar_0995	Msm_1084	Mboo_0836

>ribosomal protein L37AE (COG1997)
Mbar_A2508	Msp_1253	Mhun_2284	Mbur_0201	MTH681	MM2625	MK0379	MA1775	MMP0249	MJ0593	Mthe_1360	Mlab_1339	Memar_1676	Msm_1630	Mboo_1820

>3-isopropylmalate dehydratase small subunit (COG0066)
Mbar_A0244	Mbar_A1338	Msp_0374	Msp_1485	Mhun_1799	Mhun_2362	Mbur_1578	Mbur_1631	MTH829	MTH1387	MM0645	MM1490	MK0781	MA0202	MA3751	MMP0136	MMP0381	MJ1271	MJ1277	Mthe_0024	Mthe_0853	Mlab_0234	Mlab_0608	Memar_0635	Memar_1948	Msm_0847	Msm_1299	Mboo_0600	Mboo_2076

>predicted nucleic acid binding protein (COG1439)
Mbar_A3470	Msp_1034	Mhun_0974	Mbur_1807	MTH1862	MM2036	MK0744	MA0920	MMP0374	MJ1474	Mthe_0090	Mlab_0774	Memar_0273	Msm_0816	Mboo_2393

>prefoldin beta subunit (COG1382)
Mbar_A0213	Msp_1256	Mhun_2288	Mbur_0205	MTH678	MM0674	MK0375	MA3850	MMP0245	MJ0987	Mthe_1357	Mlab_1336	Memar_1672	Msm_1634	Mboo_1817

>RecJ-like exonuclease (COG1107)
Mbar_A3472	Msp_0507	Mhun_1717	Mbur_1805	MTH763	MM2034	MK0157	MA0917	MMP1314	MJ1198	Mthe_1489	Mlab_0735	Memar_1551	Msm_0260	Mboo_1586

>imidazole glycerol phosphate synthase subunit HisH (COG0118)
Mbar_A3476	Msp_1510	Mhun_2577	Mbur_1801	MTH1524	MM2030	MK1510	MA0913	MMP0256	MMP1082	MJ0506	Mthe_1507	Mlab_0411	Memar_1152	Msm_1159	Mboo_1264

>nucleotidyltransferase (pfam00483)
Mbar_A1121	Mbar_A2020	Mbar_A2905	Msp_1101	Msp_1301	Mhun_2114	Mhun_2853	Mhun_3079	Mbur_1612	Mbur_2341	MTH634	MTH1589	MM0302	MM1133	MK0892	MA3025	MA4459	MMP1076	MMP1091	MJ1101	MJ1334	Mthe_0901	Mthe_1080	Mthe_1181	Mlab_0666	Mlab_0899	Memar_0205	Memar_2229	Msm_0655	Msm_1604	Mboo_0254	Mboo_1765

>PilT family ATPase (COG1855)
Mbar_A3490	Msp_0650	Mhun_2922	Mbur_1791	MTH246	MM2020	MK1536	MA0909	MMP0281	MJ1533	Mthe_0223	Mlab_1405	Memar_2007	Msm_1183	Mboo_1923

>lon-related ATP-dependent protease
Mbar_A3532	Msp_1227	Mhun_0976	Mbur_0880	MTH785	MTH892	MM0128	MK0616	MA3289	MMP1186	MJ1417	Mthe_0597	Mlab_0776	Memar_0276	Msm_1569	Mboo_2391

>NCAIR mutase-related proteins (COG1691)
Mbar_A0762	Mbar_A3125	Msp_1480	Msp_1492	Mhun_2474	Mhun_2916	Mbur_0877	Mbur_2266	MTH1286	MTH1393	MM1616	MM2149	MM2360	MK0675	MK1195	MA0428	MA1376	MMP0282	MMP0809	MJ0165	MJ0616	Mthe_0014	Mthe_1601	Mlab_0209	Mlab_1018	Memar_0055	Memar_1583	Msm_1105	Msm_1287	Mboo_0052	Mboo_1732

>predicted Zn-dependent protease (COG0312)
Mbar_A3531	Msp_0402	Mhun_0977	Mbur_0881	MTH856	MM0127	MK0957	MA3288	MMP1488	MJ0996	Mthe_0596	Mlab_0778	Memar_0277	Msm_0866	Mboo_2390

>HAD superfamily hydrolase (COG1011)
Mbar_A2894	Msp_1260	Mhun_0472	Mhun_2848	Mhun_2874	Mbur_0033	MTH209	MM2349	MK0970	MA1363	MMP0939	MJ1437	Mthe_0653	Mlab_0264	Mlab_1190	Memar_1535	Memar_2221	Msm_1480	Mboo_0281	Mboo_1175

>geranylgeranyl reductase family protein (COG0644)
Mbar_A2942	Mbar_A3422	Msp_1062	Msp_1307	Msp_1320	Mhun_0810	Mhun_1123	Mbur_1077	Mbur_1308	MTH277	MTH725	MTH1718	MM2499	MM3299	MK1645	MA1484	MA2893	MMP0388	MMP1226	MJ0532	MJ1520	Mthe_0044	Mthe_0714	Mlab_0431	Mlab_1392	Memar_0506	Memar_1401	Msm_1701	Mboo_1166	Mboo_1945

>3-isopropylmalate dehydrogenase/2-oxosuberate synthase, dehydrogenase enzyme (COG0473) 
Mbar_A0248	Mbar_A0623	Msp_0674	Msp_1484	Mhun_1797	Mbur_1073	MTH184	MTH1388	MM0642	MM1003	MK0782	MK1215	MA3748	MA4265	MMP0539	MMP0880	MJ0720	MJ1596	Mbur_1576	Mthe_0855	Mlab_0235	Memar_0637	Msm_0373	Msm_1298	Mboo_0602

>Shwachman-Bodian-Diamond syndrome protein (COG1500)
Mbar_A2504	Msp_1249	Mhun_2283	Mbur_0197	MTH685	MM2621	MK0384	MA1778	MMP0250	MJ0592	Mthe_1364	Mlab_1340	Memar_1677	Msm_0244	Mboo_1821

>proteasome alpha and beta subunits (COG0638)
Mbar_A0194	Mbar_A2503	Msp_0282	Msp_1248	Mhun_0846	Mhun_2282	Mbur_0196	Mbur_0374	MTH686	MTH1202	MM0694	MM2620	MK0385	MK1228	MA1779	MA3873	MMP0251	MMP0695	MJ0591	MJ1237	Mthe_0083	Mthe_1365	Mlab_1015	Mlab_1341	Memar_1198	Memar_1678	Msm_0245	Msm_1037	Mboo_1384	Mboo_1822

>phosphoribosyl-AMP cyclohydrolase (COG0139)
Mbar_A3654	Msp_0649	Mhun_2051	Mbur_1790	MTH245	MM2019	MK1537	MA0908	MMP0280	MJ1430	Mthe_1155	Mlab_1406	Memar_2006	Msm_1182	Mboo_1916

>uncharacterized archaeal protein (COG4020)
Mbar_A0208	Msp_0021	Mhun_0449	Mbur_0210	MTH1441	MM0679	MK0078	MA3856	MMP0642	MJ1370	Mthe_1439	Mlab_1414	Memar_0705	Msm_1221	Mboo_0676

>predicted metal-binding transcription factor (COG4008)/tRNA-dihydrouridine synthase (COG0042)
Mbar_A1605	Msp_1405	Msp_1406	Mhun_0667	Mbur_0212	MTH1014	MTH1016	MM1851	MK0604	MK1432	MA0693	MMP0406	MMP1704	MJ0115	MJ0144	Mthe_0766	Mlab_1109	Memar_1729	Msm_0969	Msm_0972	Mboo_1416

>triphosphoribosyl-dephospho-CoA synthase (COG1767)
Mbar_A1606	Msp_0428	Mhun_0666	Mbur_0213	MTH743	MM1852	MK0196	MA0694	MMP0213	MJ0227	Mthe_0767	Mlab_1108	Memar_1728	Msm_1477	Mboo_1415

>rRNA biogenesis protein Nop56 (COG1498)
Mbar_A0805	Msp_1422	Mhun_2265	Mbur_1562	MTH1214	MM1593	MK0559	MA0340	MMP0596	MJ0694	Mthe_0831	Mlab_1637	Memar_0541	Msm_1046	Mboo_0516

>nascent polypeptide associated complex NAC (COG1308)
Mbar_A3650	Msp_0543	Mhun_2274	Mbur_1786	MTH177	MM2015	MK0955	MA0902	MMP0290	MJ0280	Mthe_0590	Mlab_1349	Memar_1686	Msm_0384	Mboo_1830

>uncharacterized protein (COG2457)
Mbar_A1607	Msp_1309	Mhun_0665	Mbur_0214	MTH863	MM1853	MK0195	MA0695	MMP0321	MJ1453	Mthe_0768	Mlab_1107	Memar_1727	Msm_0873	Mboo_1414

>rRNA 2'-O-methyltransferase fibrillarin
Mbar_A0804	Msp_1423	Mhun_2264	Mbur_1561	MTH1215	MM1594	MK0560	MA0341	MMP0597	MJ0697	Mthe_0661	Mlab_1636	Memar_0542	Msm_1047	Mboo_0517

>Rad3-related DNA helicase (COG1199)/predicted sugar kinase (COG0063)/uncharacterized protein (COG0062)
Mbar_A0366	Mbar_A1376	Msp_1501	Mhun_2277	Mbur_1566	Mbur_1880	MTH1256	MM1587	MM2208	MK0808	MA0335	MA1170	MMP0254	MMP1219	MJ0942	MJ1586	Mthe_1091	Mlab_1346	Memar_1683	Msm_1091	Mboo_1827

>CCG domain protein (pfam02754)
Mbar_A0950	Mbar_A1599	Msp_1044	Mhun_3052	Mbur_1774	Mbur_2437	MTH139	MTH1850	MM1290	MM1844	MK0132	MA0688	MA4630	MMP1067	MJ0092	Mthe_0980	Mthe_1652	Mlab_0139	Memar_0220	Msm_0393	Msm_1625	Mboo_0085

>Zn-dependent hydrolase (COG0491)
Mbar_A0944	Msp_1505	Mhun_2460	Mbur_1777	MTH1267	MM1286	MK1634	MA4617	MMP0118	MJ0888	Mthe_0314	Mlab_0199	Memar_0052	Msm_1097	Mboo_0043

>methyltransferase (COG2890)
Mbar_A3235	Msp_1545	Mhun_3030	Mbur_0901	MTH1329	MM2540	MK1491	MA1440	MA3587	MMP0054	MJ0928	Mthe_0279	Mlab_1572	Memar_1957	Msm_1373	Mboo_1868

>acetylornithine aminotransferase (COG4992)
Mbar_A0871	Msp_0037	Mhun_2526	Mbur_2204	MTH1337	MM1406	MK1606	MA0119	MMP0865	MMP1101	MJ0721	MJ1300	Mthe_0313	Mlab_1129	Memar_1901	Msm_1368	Mboo_2138

>RNA methyltransferases (pfam08241)
Mbar_A3234	Msp_1217	Msp_1544	Mhun_3029	Mbur_0902	Mbur_1590	MTH738	MTH1326	MM2539	MK0637	MK0762	MK0934	MA1441	MMP0987	MMP1601	MJ1029	MJ1452	Mthe_0618	Mthe_0996	Mlab_1571	Memar_1764	Memar_1958	Msm_0363	Msm_1374	Mboo_1644	Mboo_1871

>histidinol-phosphate aminotransferase (COG0079)
Mbar_A0872	Msp_1326	Mhun_2525	Mbur_2203	MTH1587	MM1405	MK1426	MA0118	MMP1216	MJ0955	Mthe_0312	Mlab_1128	Memar_1902	Msm_0653	Mboo_2137

>DNA-directed RNA polymerase subunit F (COG1460)
Mbar_A3232	Msp_1543	Mhun_3027	Mbur_0904	MTH1324	MM2537	MK1659	MA1444	MMP0092	MJ0039	Mthe_0994	Mlab_1569	Memar_1960	Msm_1376	Mboo_1873

>predicted pseudouridylate synthase (COG1258)
Mbar_A3230	Msp_1541	Mhun_3025	Mbur_0906	MTH1322	MM2535	MK1646	MA1447	MMP0094	MJ0041	Mthe_0992	Mlab_1567	Memar_1962	Msm_1361	Mboo_1875

>uncharacterized archaeal protein (COG2098)
Mbar_A0873	Msp_1392	Mhun_0825	Mbur_2202	MTH1031	MM1404	MK0786	MA0117	MMP0243	MJ0408	Mthe_1332	Mlab_0831	Memar_1241	Msm_0985	Mboo_1672

>dUTPase/dCTP deaminase (COG0717)
Mbar_A0752	Msp_0604	Mhun_2260	Mbur_0910	MTH1605	MM1628	MK1566	MA0440	MMP1075	MJ1102	Mthe_1129	Mlab_0075	Memar_0554	Msm_0687	Mboo_0525

>ATP-dependent DNA ligase (COG1793)
Mbar_A1899	Msp_0258	Mhun_2882	Mbur_1088	MTH1580	MM2714	MK0999	MA2571	MMP0970	MJ0171	Mthe_0844	Mlab_0620	Memar_1865	Msm_0645	Mboo_2156

>uncharacterized protein (COG1371)
Mbar_A1251	Msp_0637	Mhun_3180	Mbur_2208	MTH1598	MM1537	MK0228	MA0265	MMP0647	MJ0024	Mthe_1373	Mlab_0128	Memar_1652	Msm_0668	Mboo_1793

>protease heat shock protein (COG0501)
Mbar_A0889	Mbar_A2840	Msp_0309	Mhun_0341	Mhun_1307	Mbur_1082	Mbur_1255	MTH569	MM1236	MM3134	MK0171	MA2111	MA4542	MMP0399	MJ1682	Mthe_0852	Mlab_0648	Memar_2252	Msm_1174	Mboo_0236

>uncharacterized protein (COG1690)
Mbar_A1252	Msp_0641	Mhun_3181	Mbur_2207	MTH1597	MM1538	MK1682	MA0266	MMP1392	MJ0682	Mthe_1374	Mlab_0129	Memar_1651	Msm_0666	Mboo_1792

>ACT domain protein (COG2061)
Mbar_A1897	Msp_0488	Mhun_2293	Mbur_1086	MTH416	MM2712	MK1553	MA2573	MMP1701	MJ1601	Mthe_0846	Mlab_0482	Memar_0970	Msm_0155	Mboo_1353

>fuculose-1-phosphate aldolase (COG0235)
Mbar_A1249	Msp_1585	Mhun_3173	Mbur_2210	MTH1406	MM1535	MK1585	MA0263	MMP1187	MJ1418	Mthe_1450	Mlab_0314	Memar_1661	Msm_1270	Mboo_1801

>homoserine dehydrogenase (COG0460)
Mbar_A1898	Msp_0487	Mhun_2292	Mbur_1087	MTH417	MM2713	MK1554	MA2572	MMP1702	MJ1602	Mthe_0845	Mlab_0481	Memar_0971	Msm_0154	Mboo_1354

>Ni,Fe hydrogenase small subunit (COG3260)
Mbar_A0150	Mbar_A2455	Mbar_A3411	Msp_1445	Mhun_1743	Mhun_1817	Mhun_2104	Mhun_2588	Mbur_1296	MTH397	MTH1239	MM1064	MM2322	MM2490	MK0464	MA1496	MA4373	MMP1461	MMP1622	MJ0516	MJ1363	Mthe_1051	Mlab_0571	Mlab_0957	Mlab_1622	Memar_0362	Memar_1183	Msm_0313	Msm_1064	Mboo_0026	Mboo_1122

>FO synthase subunit 1 (COG1060)
Mbar_A3415	Msp_0296	Mhun_1253	Mbur_1302	MTH1198	MM2494	MK0898	MA1491	MMP0876	MJ0446	Mthe_0221	Mlab_1590	Memar_1838	Msm_1035	Mboo_2201

>Ni,Fe hydrogenase large subunit (COG3261)
Mbar_A0148	Mbar_A3409	Msp_1444	Mhun_1745	Mhun_2105	Mhun_2590	Mbur_1294	MTH398	MTH1238	MM2324	MM2488	MK0463	MA1498	MMP1153	MMP1462	MJ0515	MJ1027	Mthe_1052	Mlab_0572	Mlab_0959	Memar_0360	Memar_1184	Mlab_1620	Msm_0312	Msm_1063	Mboo_0028

>phosphate ABC transporter permease component
Mbar_A1779	Msp_0342	Mhun_2982	Mbur_0751	MTH1729	MM2006	MK1688	MA0888	MMP1096	MJ1014	Mthe_0705	Mlab_1117	Memar_2277	Msm_0567	Mboo_1918

>geranylgeranylglyceryl diphosphate synthase (COG1646)
Mbar_A0675	Msp_1291	Mhun_1010	Mbur_1652	MTH552	MM0943	MK0642	MA3969	MMP0007	MJ1250	Mthe_1238	Mlab_1138	Memar_0769	Msm_0124	Mboo_0860

>glutamyl-tRNAGln/aspartyl-tRNAAsn amidotransferase subunit A
Mbar_A0883	Msp_0181	Mhun_1013	Mbur_1655	MTH1496	MM1227	MK0238	MA4523	MMP1510	MJ1160	Mthe_0177	Mlab_1141	Memar_0772	Msm_1253	Mboo_0857

>uncharacterized protein (COG1990)
Mbar_A3204	Msp_1156	Mhun_0809	Mbur_1277	MTH1697	MM0112	MK1597	MA3269	MMP0609	MJ0051	Mthe_0865	Mlab_0804	Memar_1400	Msm_0605	Mboo_0905

>amidohydrolase (COG0402)
Mbar_A3252	Msp_0200	Mhun_2445	Mbur_1182	MTH1505	MM2279	MK0366	MA1276	MMP1491	MJ1541	Mthe_0991	Mlab_1054	Memar_1087	Msm_1259	Mboo_0768

>pseudouridylate synthase (COG0101)
Mbar_A1332	Msp_0388	Mhun_2400	Mbur_1625	MTH840	MM1495	MK0888	MA0208	MMP0268	MJ1675	Mthe_0989	Mlab_1675	Memar_2301	Msm_0855	Mboo_0217

>predicted DNA methylase (COG1041)
Mbar_A1330	Msp_1319	Mhun_0125	Mbur_1623	MTH724	MM1496	MK0894	MA0209	MMP0149	MJ0710	Mthe_1006	Mlab_0420	Memar_1059	Msm_0352	Mboo_1210

>methionine aminopeptidase (COG0024)
Mbar_A1316	Msp_1496	Mhun_2339	Mbur_1620	MTH1296	MM1499	MK0613	MA0212	MMP1444	MJ1329	Mthe_0656	Mlab_1267	Memar_2090	Msm_1120	Mboo_0487

>Xaa-Pro aminopeptidase (COG0006) 
Mbar_A1315	Msp_1153	Mhun_2340	Mbur_1619	MTH981	MM1500	MK0223	MA0213	MMP1204	MJ0806	Mthe_1239	Mlab_1268	Memar_2091	Msm_0472	Mboo_0488

>cell division protein FtsZ (COG0206)
Mbar_A0618	Msp_1269	Mhun_0660	Mbur_1942	MTH1676	MM1008	MK0821	MA4271	MMP1436	MJ0370	Mthe_0890	Memar_0409	Mlab_1585	Msm_0626	Mboo_2265

>potassium uptake protein TrkA (COG0569)
Mbar_A3265	Mbar_A3424	Mbar_A3430	Msp_0250	Mhun_0638	Mbur_1310	Mbur_1363	MTH1265	MM0294	MM2501	MM2503	MK1011	MA1480	MA1482	MA3020	MMP1599	MJ1105	Mthe_0819	Mlab_1489	Memar_0505	Msm_1096	Mboo_1944

>uncharacterized archaeal protein (COG4065)
Mbar_A1185	Msp_0308	Mhun_0797	Mbur_1671	MTH1153	MM1224	MK0665	MA4519	MMP1223	MJ1451	Mthe_1371	Mlab_0323	Memar_0997	Msm_1006	Mboo_0837

>ATP grasp superfamily protein (COG1821)
Mbar_A3436	Msp_0387	Mhun_0571	Mbur_1315	MTH835	MM2510	MK0114	MA1475	MMP0564	MJ0815	Mthe_1641	Mlab_0268	Memar_1384	Msm_0852	Mboo_0920

>uncharacterized protein (COG1873)
Mbar_A1747	Mbar_A2322	Msp_0311	Msp_1035	Msp_1149	Mhun_0611	Mhun_2938	Mbur_1465	Mbur_2035	MTH974	MTH1151	MTH1859	MM0448	MM1965	MK1514	MA0818	MA3528	MMP0736	MMP0916	MJ0916	MJ1118	Mthe_0076	Mthe_0876	Mlab_0639	Mlab_0758	Memar_0401	Memar_1920	Msm_0465	Msm_0822	Msm_1004	Mboo_2101	Mboo_2271

>tyrosyl-tRNA synthetase (COG0162)
Mbar_A1745	Msp_0359	Mhun_2463	Mbur_1463	MTH1767	MM1963	MK0516	MA0815	MMP0263	MJ0389	Mthe_1048	Mlab_1734	Memar_2498	Msm_0513	Mboo_2455

>membrane protein
Mbar_A0669	Mbar_A1651	Mbar_A2859	Mbar_A3112	Mbar_A3113	Msp_0723	Msp_0834	Mhun_0043	Mhun_0643	Mhun_2072	Mhun_2803	Mbur_1461	Mbur_2054	Mbur_2165	MTH145	MTH358	MTH1257n	MTH1520	MM0929	MM0933	MM1909	MM2858	MK0606	MK1412	MK1549	MA1527	MA2218	MA2447	MA2448	MA3108	MA3981	MMP0027	MMP0084	MMP0218	MJ0138.1	MJ1357	MJ1433	Mbur_0247	Mthe_0396	Mthe_1271	Mlab_0870	Mlab_1188	Memar_2030	Msm_0239	Mboo_0725	Mboo_0805	Mboo_0806	Mboo_2323

>sulfopyruvate decarboxylase beta subunit (COG0028)
Mbar_A3542	Msp_0277	Mhun_2976	Mbur_1459	MTH1207	MM0134	MK0393	MA3298	MMP1689	MJ0256	Mthe_1624	Mlab_0504	Memar_0112	Msm_0081	Mboo_2117

>aspartate dehydrogenase (COG1712)
Mbar_A1866	Msp_1148	Mhun_2354	Mbur_1681	MTH973	MM2072	MK0094	MA0958	MMP0737	MJ0915	Mthe_0242	Mlab_0766	Mlab_1665	Memar_0819	Msm_0464	Mboo_0500

>RNAse L inhibitor homolog (COG1245)
Mbar_A3509	Msp_0613	Mhun_0435	Mbur_1854	MTH1695	MM0426	MK0091	MA3204	MMP0382	MJ0719	Mthe_0007	Mlab_0542	Memar_0939	Msm_0607	Mboo_1332

>imidazoleglycerol phosphate synthase subunit HisF (COG0107)
Mbar_A1514	Msp_0032	Mhun_0957	Mbur_1857	MTH1343	MM1704	MK0173	MA0541	MMP1083	MMP1722	MJ0411	Mthe_1430	Mthe_1506	Mlab_1408	Memar_0645	Msm_1364	Mboo_0659

>D-3-phosphoglycerate dehydrogenase (COG0111)
Mbar_A1431	Msp_1145	Mhun_3063	Mbur_2385	MTH970	MM1753	MK0297	MA0592	MMP1588	MJ1018	Mthe_1224	Mlab_1543	Memar_1850	Msm_0457	Mboo_2164

>coenzyme F420 gamma-glutamyl ligase (COG1478)
Mbar_A0855	Mbar_A2311	Msp_1402	Mhun_0020	Mhun_0850	Mbur_1849	Mbur_1984	MTH1019	MM0437	MM1421	MK0971	MA0135	MA3512	MMP0937	MJ0768	Mthe_0158	Mthe_1469	Mlab_1332	Mlab_1335	Memar_1194	Memar_1836	Msm_0975	Mboo_1380	Mboo_2190

>thymidylate kinase (COG0125)
Mbar_A1098	Msp_0357	Mhun_2629	Mbur_1673	MTH1765	MM1111	MK0101	MA4433	MMP1034	MJ0293	Mthe_1246	Mlab_1334	Memar_1571	Msm_0520	Mboo_1719

>phospholactate guanylyltransferase (COG1920)
Mbar_A3418	Msp_1006	Mhun_1254	Mbur_1305	MTH613	MM2497	MK0587	MA1488	MMP0117	MJ0887	Mthe_0159	Mlab_1358	Memar_1837	Msm_0288	Mboo_2198

>geranylgeranylglycerol-phoshate geranylgeranyltransferase (COG0382)
Mbar_A1863	Msp_0634	Mhun_0625	Mbur_1679	MTH1098	MM2075	MK0953	MA0961	MMP1677	MJ0279	Mthe_1142	Mlab_0795	Memar_1697	Msm_0941	Mboo_1843

>uncharacterized archaeal protein (COG1891)
Mbar_A1101	Msp_0430	Mhun_2631	Mbur_1676	MTH141	MM1114	MK1602	MA4436	MMP0708	MJ1099	Mthe_0348	Mlab_1383	Memar_1569	Msm_1628	Mboo_1717

>FO synthase subunit 2 (COG1060)
Mbar_A3416	Mbar_A3417	Msp_0392	Mhun_2410	Mhun_2970	Mbur_1303	Mbur_1304	MTH820	MM2495	MM2496	MK0897	MA1489	MA1490	MMP0056	MMP0057	MJ1431	Mthe_0284	Mlab_0123	Memar_0047	Memar_0048	Msm_0079	Mboo_0038	Mboo_0040

>AAA family ATPase (pfam00004)
Mbar_A0620	Mbar_A0908	Mbar_A2078	Mbar_A2321	Mbar_A2884	Msp_1084	Msp_1206	Mhun_0817	Mhun_1038	Mhun_2451	Mbur_1677	Mbur_2036	Mbur_2113	MTH728	MTH1639	MM0248	MM0447	MM1006	MM1256	MK0486	MK0878	MA1813	MA3527	MA4268	MA4575	MMP0176	MMP1647	MJ1156	MJ1176	Mthe_0077	Mthe_0458	Mthe_0531	Mthe_0613	Mthe_0721	Mlab_0625	Mlab_1124	Mlab_1174	Memar_1305	Memar_1561	Memar_2157	Msm_0354	Msm_0642	Mboo_1461	Mboo_1596	Mboo_2427

>DNA directed RNA polymerase subunit L (COG1761)
Mbar_A1637	Msp_1535	Mhun_2336	Mbur_1439	MTH1317	MM1880	MK0058	MA0721	MMP0261	MJ0387	Mthe_0004	Mlab_1248	Memar_2168	Msm_1356	Mboo_0484

>ATP synthase subunit H
Mbar_A0392	Msp_1141	Mhun_1177	Mbur_1237	MTH961	MM0786	MK1012a	MA4152	MMP1038	MJ0223	Mthe_1615	Mlab_1216	Memar_0281	Msm_0441	Mboo_2351

>glutamyl-tRNA reductase (COG0373)
Mbar_A1462	Msp_1408	Mhun_2562	Mbur_1229	MTH1012	MM1741	MK0200	MA0577	MMP0088	MJ0143	Mthe_0049	Mlab_0523	Memar_0980	Msm_0967	Mboo_1238

>precorrin-2 dehydrogenase (COG1648)
Mbar_A1461	Msp_1407	Mhun_2563	Mbur_1230	MTH1013	MM1740	MK1495	MA0576	MMP0089	MJ0140	Mthe_0048	Mlab_0522	Memar_0979	Msm_0968	Mboo_1239

>class V aminotransferases (pfam00266)
Mbar_A1638	Mbar_A1737	Mbar_A2424	Mbar_A3201	Msp_1002	Mhun_0071	Mhun_2180	Mhun_2213	Mbur_0289	Mbur_0796	Mbur_1440	MTH1067	MM0109	MM1881	MM1955	MK0229	MA0722	MA0808	MA2718	MA3264	MMP1240	MJ1678	Mthe_0102	Mthe_0872	Mlab_0266	Mlab_0348	Mlab_1214	Memar_1614	Memar_1914	Memar_2431	Msm_0264	Mboo_1050	Mboo_2045	Mboo_2125

>porphobilinogen synthase (COG0113)
Mbar_A1463	Msp_0416	Mhun_2561	Mbur_1228	MTH744	MM1742	MK0198	MA0578	MMP1258	MJ0643	Mthe_0050	Mlab_0524	Memar_0981	Msm_1476	Mboo_1236

>tryptophanyl-tRNA synthetase (COG0180)
Mbar_A1374	Msp_0653	Mhun_1732	Mbur_1426	MTH251	MM1471	MK0343	MA0172	MMP1592	MJ1415	Mthe_0368	Mlab_1369	Memar_0642	Msm_0216	Mboo_0656

>ribosomal protein L10AE (COG0197)
Mbar_A1371	Msp_0327	Mhun_0088	Mbur_1422	MTH1119	MM1476	MK0251	MA0183	MMP1289	MJ0543	Mthe_0181	Mlab_0379	Memar_0848	Msm_0989	Mboo_0734

>translation initiation factor 2 beta subunit (COG1601)
Mbar_A1372	Msp_0361	Mhun_2335	Mbur_1423	MTH1769	MM1475	MK0967	MA0182	MMP0297	MJ0097	Mthe_0180	Mlab_1249	Memar_2170	Msm_0511	Mboo_0483

>dihydroorotate dehydrogenase electron transfer subunit (COG0543)
Mbar_A1467	Msp_1420	Mhun_1153	Mbur_1224	MTH1212	MM1746	MK0564	MA0584	MMP0919	MJ1446	Mthe_0451	Mlab_0594	Memar_0795	Msm_1043	Mboo_1111

>dihydroorotate dehydrogenase catalytic subunit (COG0167)
Mbar_A1466	Msp_1421	Mhun_1154	Mbur_1225	MTH1213	MM1745	MK0563	MA0583	MMP0439	MJ0654	Mthe_0450	Mlab_0593	Memar_0796	Msm_1044	Mboo_1110

>phenylalanyl-tRNA synthetase alpha subunit (COG0016)
Mbar_A1375	Msp_0429	Mhun_1729	Mbur_1427	MTH742	MM1470	MK0271	MA0171	MMP1496	MJ0487	Mthe_1496	Mlab_1370	Memar_0643	Msm_1478	Mboo_0657

>DNA topoisomerase VI subunit B (COG1389)
Mbar_A2807	Msp_1339	Mhun_2919	Mbur_1203	MTH1007	MM2417	MK0921	MA1587	MMP0989	MJ1028	Mthe_0599	Mlab_0416	Memar_1586	Msm_0955	Mboo_1735

>phosphoribosyltransferase (COG0503)
Mbar_A1633	Msp_1538	Mhun_2612	Mbur_1435	MTH1320	MM1876	MK0610	MA0717	MMP0145	MMP0660	MJ1655	Mthe_1111	Mlab_0219	Memar_1847	Msm_1359	Mboo_2167

>diphthine synthase (COG1798)
Mbar_A2900	Msp_1017	Mhun_0788	Mbur_0971	MTH1874	MM2355	MK0747	MA1370	MMP0588	MJ1274	Mthe_1120	Mlab_0386	Memar_1783	Msm_0801	Mboo_2068

>DNA topoisomerase VI subunit A (COG1697)
Mbar_A2806	Msp_1340	Mhun_2920	Mbur_1202	MTH1008	MM2418	MK0512	MA1586	MMP1437	MJ0369	Mthe_0600	Mlab_0417	Memar_1587	Msm_0956	Mboo_1736

>radical SAM superfamily protein (COG0602)
Mbar_A0135	Msp_1431	Mhun_2832	Mbur_1270	MTH1227	MM0755	MK0817	MA4197	MMP0077	MJ1645	Mthe_0439	Mlab_1617	Memar_2209	Msm_1055	Mboo_0267

>aromatic acid decarboxylase (COG0163)
Mbar_A1628	Msp_0088	Mhun_2439	Mbur_1414	MTH147	MM1871	MK1465	MA0711	MMP1552	MJ0102	Mthe_0501	Mlab_0058	Memar_2140	Msm_0237	Mboo_0121

>HD superfamily phosphohydrolase (COG1078)
Mbar_A1630	Msp_0434	Mhun_2443	Mbur_1412	MTH148	MM1873	MK0194	MA0713	MMP0174	MJ1154	Mthe_1663	Mlab_0059	Memar_2141	Msm_0236	Mboo_0118

>AIR synthase/selenophosphate synthase-related protein (COG2144)
Mbar_A0131	Msp_1032	Mhun_0917	Mbur_1267	MTH1864	MM0761	MK0795	MA4193	MMP1531	MJ0640	Mthe_0762	Mlab_0496	Memar_0832	Msm_0814	Mboo_1073

>radical SAM superfamily protein (COG0535)
Mbar_A0133	Msp_1024	Mhun_0813	Mbur_1268	MTH1871	MM0757	MM0759	MK0582	MA4195	MMP0658	MJ1093	Mthe_0422	Mlab_0679	Memar_0654	Msm_0808	Mboo_0665

>6-pyruvoyl-tetrahydropterin synthase (COG0720)
Mbar_A0134	Mbar_A2626	Msp_1432	Mhun_2831	Mbur_1269	MTH1228	MM0756	MK0819	MA0956	MA4196	MMP1250	MJ1272	Mthe_0437	Mlab_1616	Memar_2208	Msm_1056	Mboo_0266

>RNA-binding protein (COG2183)
Mbar_A1567	Msp_0920	Msp_1527	Mhun_1128	Mbur_1396	MTH1308	MM1807	MK0419	MA0644	MMP1127	MMP1707	MJ0117	Mthe_0416	Mlab_1299	Memar_2051	Msm_1133	Msm_1292	Mboo_1951

>ribosomal protein L44E (COG1631)
Mbar_A1569	Msp_1529	Mhun_1130	Mbur_1394	MTH1310	MM1809	MK0417	MA0646	MMP1709	MJ0249	Mthe_0418	Mlab_1301	Memar_2049	Msm_1135	Mboo_1953

>ribosomal protein S27E (COG2051)
Mbar_A1568	Msp_1528	Mhun_1129	Mbur_1395	MTH1309	MM1808	MK0418	MA0645	MMP1708	MJ0250	Mthe_0417	Mlab_1300	Memar_2050	Msm_1134	Mboo_1952

>ATP synthase subunit C (pfam00137)
Mbar_A0378	Mbar_A0390	Msp_1139	Mhun_1179	Mhun_1774	Mbur_1239	MTH959	MM0784	MK1013	MA4154	MMP1040	MJ0221	Mthe_1613	Mlab_1218	Memar_0283	Msm_0439	Mboo_2349

>ATP synthase subunit B (COG1156)
Mbar_A0385	Msp_1134	Mhun_1184	Mhun_1769	Mbur_1244	MTH954	MM0779	MK1673	MA4159	MMP1045	MJ0216	Mthe_1608	Mlab_1223	Memar_0288	Msm_0434	Mboo_2344

>ATP synthase subunit D (COG1394)
Mbar_A0384	Msp_1133	Mhun_1185	Mhun_1757	Mbur_1245	MTH953	MM0778	MK1674	MA4160	MMP1046	MJ0615	Mthe_1607	Mlab_1224	Memar_0289	Msm_0433	Mboo_2343

>ATP-grasp superfamily protein (COG2047)
Mbar_A1565	Msp_1524	Mhun_1126	Mbur_1398	MTH1306	MM1806	MK0421	MA0642	MMP1611	MJ1210	Mthe_0414	Mlab_1297	Memar_2052	Msm_1131	Mboo_1950

>ATP synthase subunit A (COG1155)
Mbar_A0386	Msp_1135	Mhun_1183	Mhun_1759	Mhun_1770	Mbur_1243	MTH955	MM0780	MK1017	MA4158	MMP1044	MJ0217	Mthe_1609	Mlab_1222	Memar_0287	Msm_0435	Mboo_2345

>replication factor C large subunit (COG0470)
Mbar_A2075	Msp_0414	Mhun_0916	Mbur_2242	MTH240	MM0253	MK0005	MA1810	MMP0322	MJ0884	Mthe_0470	Mlab_0498	Memar_0831	Msm_1177	Mboo_1074

>replication factor C small subunit (COG0470)
Mbar_A0850	Mbar_A1582	Msp_0413	Mhun_0833	Mhun_0994	Mbur_1988	MTH241	MM1426	MM1821	MK0006	MA0140	MA0669	MMP0427	MJ1422	Mbur_1377	Mthe_0262	Mlab_0515	Mlab_0919	Memar_1233	Memar_1248	Msm_1176	Mboo_1664	Mboo_1674

>DNA polymerase sliding clamp (COG0592)
Mbar_A0879	Msp_1531	Mhun_1488	Mbur_2193	MTH1312	MM1397	MK1030	MA0110	MMP1711	MJ0247	Mthe_1027	Mlab_1253	Memar_1463	Msm_1137	Mboo_1392

>alanyl-tRNA synthetase (COG0013)
Mbar_A1361	Msp_1262	Mhun_0039	Mbur_2186	MTH1683	MM1486	MK0900	MA0194	MMP0397	MJ0564	Mthe_0657	Mlab_1380	Memar_1513	Msm_0619	Mboo_1267

>shikimate 5-dehydrogenase (COG0169)
Mbar_A0923	Msp_0647	Mhun_1030	Mbur_1998	MTH242	MM1274	MK0117	MA4594	MMP0936	MJ1084	Mthe_1501	Mlab_1652	Memar_1297	Msm_1179	Mboo_1563

>prephenate dehydrogenase (COG0287)
Mbar_A0924	Msp_1083	Mhun_1033	Mbur_1997	MTH1640	MM1275	MK0798	MA4595	MMP1514	MJ0612	Mthe_1502	Mlab_0599	Memar_1300	Msm_0641	Mboo_1560

>3'-nucleotidase/5'-nucleotidase/exopolyphosphatase (COG0496)
Mbar_A1192	Msp_0020	Mhun_0570	Mbur_2188	MTH1435	MM1391	MK0433	MA0104	MMP1051	MJ0559	Mthe_1272	Mlab_0275	Memar_1385	Msm_1218	Mboo_0919

>ribosomal protein S11P (COG0100)
Mbar_A0076	Msp_0869	Mhun_2900	Mbur_0038	MTH36	MM2157	MK1473	MA1110	MMP1321	MJ0191	Mthe_1620	Mlab_1245	Memar_1802	Msm_1427	Mboo_2223

>3-dehydroquinate synthase (COG1465)
Mbar_A0921	Msp_0090	Mhun_1034	Mbur_2000	MTH580	MM1272	MK1408	MA4592	MMP0006	MJ1249	Mthe_0539	Mlab_1653	Memar_1301	Msm_0055	Mboo_1559

>DNA-directed RNA polymerase subunit D (COG0202)
Mbar_A0075	Msp_0868	Mhun_2899	Mbur_0039	MTH37	MM2158	MK1474	MA1111	MMP1322	MJ0192	Mthe_1621	Mlab_1244	Memar_1803	Msm_1428	Mboo_2222

>ribosomal protein S13P (COG0099)
Mbar_A0078	Msp_0871	Mhun_2902	Mbur_0036	MTH34	MM2155	MK1471	MA1108	MMP1319	MJ0189	Mthe_1618	Mlab_1247	Memar_1800	Msm_1425	Mboo_2225

>glutamine amidotransferase (pfam00117)
Mbar_A0919	Mbar_A3627	Msp_1071	Msp_1311	Mhun_1588	Mhun_1786	Mbur_2002	Mbur_2366	MTH709	MTH1656	MM1270	MM2817	MK0436	MK0551	MA2986	MA4590	MMP1005	MMP1445	MJ0238	MJ1575	Mthe_0166	Mthe_1542	Mlab_1398	Memar_0072	Memar_0736	Msm_0343	Msm_1145	Mboo_0227	Mboo_0704

>2-isopropylmalate synthase (COG0119)
Mbar_A0942	Msp_0199	Mhun_2360	Mbur_1781	MTH1481	MM1284	MK0391	MA4615	MMP1063	MJ1195	Mthe_1298	Mlab_0603	Memar_1671	Msm_1246	Mboo_1815

>citramalate synthase (COG0119)
Mbar_A0217	Msp_1318	Mhun_1243	Mbur_0711	MTH723	MM0671	MK0275	MA3793	MMP1018	MJ1392	Mthe_0109	Mlab_0604	Memar_1069	Msm_0350	Mboo_1442

>glutamine amidotransferase (pfam00310)
Mbar_A2022	Mbar_A3498	Msp_1122	Msp_1196	Mhun_2855	Mhun_3061	Mbur_2179	Mbur_2343	MTH171	MTH646	MM0300	MM0341	MK0127	MK1649	MA3023	MA3193	MMP1146	MMP1680	MJ0204	MJ1420	Mthe_0230	Mthe_1680	Mlab_0202	Mlab_0664	Memar_0228	Memar_2231	Msm_1551	Msm_1704	Mboo_0095	Mboo_0252

>phosphoribosylformylglycinamidine cyclo-ligase (COG0150)
Mbar_A0862	Msp_0280	Mhun_3055	Mbur_1979	MTH1204	MM1416	MK1226	MA0130	MMP1254	MJ0203	Mthe_1252	Mlab_0143	Memar_0223	Msm_1039	Mboo_0088

>pyruvate:ferredoxin oxidoreductase beta subunit (COG1013)
Mbar_A0999	Mbar_A3180	Msp_0337	Mhun_0453	Mbur_2158	MTH1738	MM1339	MK0083	MA0031	MA2407	MMP1504	MJ0266	Mthe_1645	Mlab_1418	Memar_0710	Msm_0560	Mboo_0672

>pyruvate:ferredoxin oxidoreductase alpha subunit (COG0674)
Mbar_A1000	Msp_0336	Mhun_0452	Mbur_2157	MTH1739	MM1340	MK0082	MA0032	MMP1505	MJ0267	Mthe_1646	Mlab_1417	Memar_0709	Msm_0559	Mboo_0673

>pyruvate:ferredoxin oxidoreductase gamma subunit (COG1014)
Mbar_A1002	Msp_0334	Mhun_0450	Mbur_2155	MTH1740	MM1342	MK0080	MA0034	MMP1507	MJ0269	Mthe_1648	Mlab_1415	Memar_0707	Msm_0557	Mboo_0675

>preprotein translocase subunit SecY
Mbar_A0087	Msp_0885	Mhun_2230	Mbur_0024	MTH26	MM2147	MK0026	MA1095	MMP1422	MJ0478	Mthe_1705	Mlab_0104	Memar_0587	Msm_0738	Mboo_0555

>heat shock protein hsp20 (COG0071)
Mbar_A0859	Mbar_A1806	Msp_0405	Mhun_0154	Mhun_0599	Mbur_1983	MTH859	MM0483	MM1419	MK0002	MA0133	MA3589	MMP0684	MJ0285	Mthe_1631	Mlab_1294	Memar_1494	Memar_1758	Memar_1986	Memar_2022	Msm_0870	Mboo_1608

>phosphoglycerate mutase (COG3635)
Mbar_A0860	Msp_0485	Msp_1299	Mhun_0447	Mbur_1982	MTH418	MTH1591	MM1418	MK1193	MA0132	MMP1439	MJ1612	Mthe_0545	Mlab_0645	Mlab_0839	Memar_0425	Memar_0702	Msm_0153	Msm_0657	Mboo_0678

>cytidylate kinase (COG1102)
Mbar_A0083	Msp_0881	Mhun_2227	Mbur_0027	MTH30	MM2153	MK0022	MA1104	MMP0626	MJ0656	Mthe_1703	Mlab_0107	Memar_0590	Msm_0734	Mboo_0558

>radical SAM superfamily protein (pfam04055)
Mbar_A1755	Msp_0372	Mhun_1133	Mbur_1989	MTH817	MM1974	MK0044	MK1052	MA0826	MMP1495	MMP1577	MJ0486	MJ1136	Mthe_0898	Mlab_1304	Memar_2046	Msm_0842	Mboo_1956

>tRNA pseudouridine synthase (COG0130)
Mbar_A0082	Msp_0873	Mhun_2268	Mbur_0028	MTH32	MM2154	MK0133	MA1105	MMP1686	MJ0148	Mthe_1702	Mlab_0072	Memar_0538	Msm_0732	Mboo_0513

>predicted metal-dependent RNAse (COG1782)
Mbar_A0193	Msp_0281	Mhun_0845	Mbur_0375	MTH1203	MM0695	MK1227	MA3874	MMP0694	MJ1236	Mthe_0082	Mlab_1014	Memar_1199	Msm_1038	Mboo_1385

>dephospho-CoA kinase (COG0237)
Mbar_A0975	Msp_0561	Mhun_1714	Mbur_2153	MTH434	MM1313	MK0400	MA4660	MMP1282	MJ1399	Mthe_1012	Mlab_1363	Memar_1556	Msm_0141	Mboo_1593

>ribosomal protein L18P (COG0256)
Mbar_A0091	Msp_0889	Mhun_2234	Mbur_0020	MTH22	MM2143	MK0030	MA1091	MMP1418	MJ0474	Mthe_1709	Mlab_0100	Memar_0583	Msm_0742	Mboo_0551

>ribosomal protein L32E (COG1717)
Mbar_A0093	Msp_0891	Mhun_2236	Mbur_0018	MTH20	MM2141	MK1225	MA1089	MMP1416	MJ0472	Mthe_1711	Mlab_0098	Memar_0581	Msm_0744	Mboo_0549

>coenzyme F420:NADP oxidoreductase (COG2085)
Mbar_A0647	Msp_0665	Mhun_3174	Mbur_1974	MTH248	MM0977	MK0233	MA4235	MMP1550	MJ1501	Mthe_1428	Mlab_0022	Mlab_0765	Memar_1659	Msm_0049	Mboo_1799

>ribosomal protein L19E (COG2147)
Mbar_A0092	Msp_0890	Mhun_2235	Mbur_0019	MTH21	MM2142	MK0031	MA1090	MMP1417	MJ0473	Mthe_1710	Mlab_0099	Memar_0582	Msm_0743	Mboo_0550

>glutamine synthetase (COG0174)
Mbar_A0666	Msp_0234	Mhun_0779	Mbur_1975	MTH1570	MM0964	MK0338	MA4216	MMP1206	MJ1346	Mthe_0249	Mthe_0634	Mlab_1260	Memar_0335	Memar_2135	Msm_1418	Mboo_1689

>ribosomal protein L6P (COG0097)
Mbar_A0094	Msp_0892	Mhun_2237	Mbur_0017	MTH19	MM2140	MK1224	MA1088	MMP1415	MJ0471	Mthe_1712	Mlab_0097	Memar_0580	Msm_0745	Mboo_0548

>ribosomal protein S14P
Mbar_A0096	Msp_0894	Mhun_2239	Mbur_0015	MTH17	MM2138	MK1222	MA1086	MMP1413	MJ0469.1	Mthe_1714	Mlab_0095	Memar_0578	Msm_0747	Mboo_0546

>ribosomal protein L24P (COG0198)
Mbar_A0099	Msp_0897	Mhun_2242	Mbur_0012	MTH14	MM2135	MK1219	MA1083	MMP1410	MJ0467	Mthe_1717	Mlab_0092	Memar_0575	Msm_0750	Mboo_0543

>ribosomal protein S4E (COG1471)
Mbar_A0098	Msp_0896	Mhun_2241	Mbur_0013	MTH15	MM2136	MK1220	MA1084	MMP1411	MJ0468	Mthe_1716	Mlab_0093	Memar_0576	Msm_0749	Mboo_0544

>ribosomal protein L30P (COG1841)
Mbar_A0089	Msp_0887	Mhun_2232	Mbur_0022	MTH24	MM2145	MK0028	MA1093	MMP1420	MJ0476	Mthe_1707	Mlab_0102	Memar_0585	Msm_0740	Mboo_0553

>ribosomal protein S5P (COG0098)
Mbar_A0090	Msp_0888	Mhun_2233	Mbur_0021	MTH23	MM2144	MK0029	MA1092	MMP1419	MJ0475	Mthe_1708	Mlab_0101	Memar_0584	Msm_0741	Mboo_0552

>predicted GTPase (COG0012)
Mbar_A1073	Msp_1463	Mhun_2621	Mbur_1959	MTH1515	MM1082	MK0373	MA4401	MMP1122	MJ1332	Mthe_0175	Mlab_0624	Memar_1577	Msm_1164	Mboo_1725

>ribosomal protein L12AE (COG2058)
Mbar_A0612	Msp_1263	Mhun_0654	Mbur_1948	MTH1682	MM1014	MK0004	MA4277	MMP0258	MJ0508	Mthe_1419	Mlab_1579	Memar_0415	Msm_0620	Mboo_2249

>ribosomal protein L1P (COG0081)
Mbar_A0614	Msp_1265	Mhun_0656	Mbur_1946	MTH1680	MM1012	MK0825	MA4275	MMP0260	MJ0510	Mthe_1421	Mlab_1581	Memar_0413	Msm_0622	Mboo_2251

>ribosomal protein L10P (COG0244)
Mbar_A0613	Msp_1264	Mhun_0655	Mbur_1947	MTH1681	MM1013	MK0826	MA4276	MMP0259	MJ0509	Mthe_1420	Mlab_1580	Memar_0414	Msm_0621	Mboo_2250

>tryptophan synthase beta chain (COG0133)
Mbar_A3622	Msp_1074	Mhun_1790	Mbur_0108	MTH1659	MM2822	MK0784	MA2991	MMP1003	MJ1037	Mthe_0193	Mlab_1394	Memar_0076	Msm_1142	Mboo_0223

>indole-3-glycerol phosphate synthase (COG0134)
Mbar_A3621	Msp_1072	Mhun_1788	Mbur_0107	MTH1657	MM2823	MK1391	MA2992	MMP1008	MJ0918	Mthe_1543	Mlab_1396	Memar_0074	Msm_1143	Mboo_0225

>prefoldin alpha subunit (COG1730)
Mbar_A0461	Msp_0600	Mhun_3021	Mbur_0111	MTH1609	MM0809	MK1614	MA4110	MMP1470	MJ0648	MJ0952	Mthe_1565	Mlab_1477	Memar_1966	Msm_0702	Mboo_1879

>tryptophan synthase alpha chain (COG0159)
Mbar_A3623	Msp_1075	Mhun_1791	Mbur_0109	MTH1660	MM2821	MK0403	MA2990	MMP1002	MJ1038	Mthe_0192	Mlab_1393	Memar_0077	Msm_1141	Mboo_0222

>signal recognition particle subunit (pfam00448)
Mbar_A0462	Mbar_A0918	Msp_0601	Msp_1539	Mhun_3022	Mhun_3023	Mbur_0110	Mbur_0141	MTH1321	MTH1608	MM0810	MM1267	MK1612	MK1613	MA4109	MA4587	MMP0683	MMP1551	MJ0101	MJ0291	Mthe_0369	Mthe_1564	Mlab_1474	Mlab_1475	Memar_1964	Memar_1965	Msm_0701	Msm_1360	Mboo_1877	Mboo_1878

>predicted PP-loop superfamily ATPase
Mbar_A0137	Mbar_A0456	Msp_0596	Msp_1171	Mhun_2833	Mhun_3017	Mbur_0116	Mbur_1272	MTH1108	MTH1614	MM0753	MM0804	MK1065	MA4115	MA4199	MMP0158	MMP0226	MJ0690	MJ1347	Mthe_0438	Mthe_1570	Mlab_1481	Mlab_1618	Memar_1971	Memar_2210	Msm_0707	Msm_0936	Mboo_1097	Mboo_1885

>translation initiation factor 6 (COG1976)
Mbar_A0459	Msp_0598	Mhun_3020	Mbur_0113	MTH1611	MM0807	MK1616	MA4112	MMP0061	MJ0048	Mthe_1567	Mlab_1478	Memar_1968	Msm_0704	Mboo_1882

>ribosomal protein L31E (COG2097)
Mbar_A0458	Msp_0597	Mhun_3019	Mbur_0114	MTH1612	MM0806	MK1617	MA4113	MMP0062	MJ0049	Mthe_1568	Mlab_1479	Memar_1969	Msm_0705	Mboo_1883

>uncharacterized protein (COG2042)
Mbar_A2412	Msp_1293	Mhun_2405	Mbur_0088	MTH554	MM3074	MK0638	MA2508	MMP0150	MJ0708	Mthe_0806	Mlab_0224	Memar_2471	Msm_0126	Mboo_2453

>rubredoxin (COG1773)/glutamate synthase domain 2 (COG0069)
Mbar_A0664	Mbar_A2937	Msp_0444	Msp_0445	Msp_0667	Msp_1126	Mhun_0781	Mhun_2186	Mhun_2189	Mhun_2386	Mbur_0091	Mbur_0092	Mbur_1660	MTH105	MTH155	MTH156	MTH194	MTH1453	MM0967	MM3213	MM3297a	MK0550	MA4218	MMP0081	MMP0303	MMP0496	MMP0720	MJ0735	MJ0740	MJ0765	MJ1351	Mthe_0117	Mthe_0212	Mlab_0175	Mlab_0248	Mlab_1326	Mlab_1523	Memar_0253	Memar_0254	Memar_0333	Memar_1311	Memar_1931	Memar_2137	Msm_0027	Msm_0188	Msm_0368	Msm_1446	Mboo_0307	Mboo_0562	Mboo_0872	Mboo_1691	Mboo_1804	Mboo_2242

>small conductance mechanosensitive channel (COG3264)
Mbar_A2780	Mbar_A2985	Mbar_A3071	Msp_0982	Mhun_1569	Mbur_1250	Mbur_2331	MTH1830	MM1890	MM2637	MM3259	MK0815	MA1724	MA2641n	MA3398	MMP0264	MJ0170	Mthe_0227	Mthe_1010	Mlab_0330	Memar_1141	Msm_0493	Mboo_1300

>DNA topoisomerase I (COG0550)
Mbar_A2410	Msp_0366	Mhun_1011	Mbur_0095	MTH1624	MM3076	MK1604	MA2510	MMP0956	MJ1652	Mthe_0595	Mlab_1139	Memar_0770	Msm_0717	Mboo_0859

>thioredoxin reductase (COG0492) 
Mbar_A2898	Msp_1413	Mhun_3049	Mbur_0101	MTH708	MM2353	MK1561	MA1368	MMP0959	MJ1536	Mthe_1150	Mlab_1501	Memar_0169	Msm_0340	Mboo_0084

>aspartate carbamoyltransferase regulatory subunit (COG1781)
Mbar_A1167	Msp_0521	Mhun_0619	Mbur_0066	MTH850	MM1212	MK1481	MA4501	MMP1104	MJ1406	Mthe_1257	Mlab_0793	Memar_1690	Msm_0862	Mboo_1836

>aspartate carbamoyltransferase catalytic chain (COG0540)
Mbar_A1168	Msp_0003	Mhun_0618	Mbur_0065	MTH1413	MM1213	MK1480	MA4502	MMP1659	MJ1581	Mthe_1256	Mlab_0792	Memar_1689	Msm_1263	Mboo_1835

>methyltransferase
Mbar_A0008	Mbar_A0124	Mbar_A0142	Mbar_A0160	Mbar_A0314	Mbar_A0463	Mbar_A0512	Mbar_A0646	Mbar_A1279	Mbar_A1508	Mbar_A1517	Mbar_A1714	Mbar_A2392	Mbar_A2494	Mbar_A2874	Mbar_A2906	Mbar_A2928	Mbar_A2976	Mbar_A3301	Mbar_A3635	Mbar_A3676	Mbar_A3679	Msp_0004	Msp_0092	Msp_0602	Mhun_0064	Mhun_0194	Mhun_0208	Mhun_0217	Mhun_0253	Mhun_0256	Mhun_0285	Mhun_0834	Mhun_0843	Mhun_1330	Mhun_1507	Mhun_1685	Mhun_1996	Mhun_2273	Mhun_2814	Mhun_2850	Mhun_3143	Mbur_0084	Mbur_0165	Mbur_0499	Mbur_0651	Mbur_1449	Mbur_1864	Mbur_1894	Mbur_2122	MTH578	MTH827	MTH1414	MTH1876	MM0015	MM0017	MM0062	MM0661	MM0730	MM0748	MM0892	MM1231	MM1277	MM1672	MM1697	MM1706	MM1949	MM2219	MM2243	MM2308	MM2633	MK0046	MK0163	MK0282	MK0595	MK0845	MK1415	MK1684	MA0030	MA0297	MA0535	MA0543	MA0544	MA1248	MA1251	MA1319	MA1320	MA1634	MA1733	MA1801	MA1848	MA2137	MA2152	MA2155	MA2333	MA2408	MA2730	MA2779	MA2781	MA2884	MA3655	MA3783	MA3915	MA4016	MA4188	MA4204	MA4347	MA4374	MA4527	MA4535	MMP0102	MMP0497	MMP1179	MMP1375	MMP1529	MMP1717	MJ0134	MJ0172	MJ0638	MJ0906	MJ1123	MJ1233	MJ1252	Mbur_0589	Mthe_0487	Mthe_1429	Mthe_1530	Mthe_1699	Mlab_0166	Mlab_0720	Mlab_0721	Mlab_1350	Mlab_1407	Mlab_1686	Mlab_1722	Memar_0025	Memar_0330	Memar_0474	Memar_0883	Memar_0889	Memar_0891	Memar_1026	Memar_1121	Memar_1232	Memar_1687	Memar_1955	Memar_2225	Memar_2259	Msm_0028	Msm_0059	Msm_0378	Msm_0490	Msm_1173	Msm_1558	Msm_1564	Msm_1598	Msm_1599	Mboo_0096	Mboo_0258	Mboo_1437	Mboo_1663	Mboo_1831	Mboo_2258	Mboo_2291	Mboo_2339

>acetylglutamate kinase (COG0548)
Mbar_A1181	Msp_0550	Mhun_3230	Mbur_0056	MTH183	MM1220	MK1631	MA4515	MMP0063	MJ0069	Mthe_1732	Mlab_1641	Memar_0154	Msm_0375	Mboo_0071

>uncharacterized archaeal protein (COG1665)
Mbar_A1924	Msp_1434	Mhun_0563	Mbur_0052	MTH1231	MM2229	MK0611	MA1193	MMP1230	MJ1086	Mthe_0461	Mlab_0617	Memar_0437	Msm_1058	Mboo_1976

>GTP cyclohydrolase MptA (COG1469)
Mbar_A1183	Msp_0294	Mhun_2334	Mbur_0054	MTH1196	MM1222	MK0485	MA4517	MMP0034	MJ0775	Mthe_0355	Mlab_0018	Memar_2173	Msm_1033	Mboo_0480

>uncharacterized archaeal protein (COG4014)
Mbar_A1184	Msp_0097	Mhun_2860	Mbur_0053	MTH814	MM1223	MK1668	MA4518	MMP0001	MJ0157	Mthe_1087	Mlab_0661	Memar_2238	Msm_0840	Mboo_0248

>GMP synthase (COG0519)
Mbar_A1178	Msp_1312	Mhun_2527	Mbur_0058	MTH710	MM1218	MK0363	MA4511	MMP0894	MJ1131	Mthe_0226	Mlab_1133	Memar_1900	Msm_0345	Mboo_2139

>radical SAM superfamily protein (COG1244)
Mbar_A1179	Msp_1127	Mhun_0937	Mbur_0057	MTH1751	MM1219	MK0340	MA4513	MMP1014	MJ0550	Mthe_1151	Mlab_1266	Memar_1444	Msm_0544	Mboo_1409

>mevalonate kinase (COG1577)
Mbar_A1421	Msp_0858	Mhun_2890	Mbur_2395	MTH46	MM1762	MK0993	MA0602	MMP1335	MJ1087	Mthe_0476	Mlab_0681	Memar_1812	Msm_1439	Mboo_2213

>isopentenyl phosphate kinase (COG1608)
Mbar_A1420	Msp_0857	Mhun_2889	Mbur_2396	MTH47	MM1763	MK0777	MA0603	MMP1645	MJ0044	Mthe_0475	Mlab_0682	Memar_1813	Msm_1440	Mboo_2212

>ribosomal protein S2P (COG0052)
Mbar_A1423	Msp_0860	Mhun_2892	Mbur_2393	MTH44	MM1760	MK1578	MA0600	MMP0667	MJ0982	Mthe_0478	Mlab_1237	Memar_1810	Msm_1437	Mboo_2215

>predicted dioxygenase (COG1355)
Mbar_A1422	Msp_0859	Mhun_2891	Mbur_2394	MTH45	MM1761	MK0963	MA0601	MMP1387	MJ0403	Mthe_0477	Mlab_0680	Memar_1811	Msm_1438	Mboo_2214

>deoxyhypusine synthase (COG1899)
Mbar_A0061	Mbar_A2038	Msp_0395	Mhun_2546	Mhun_2903	Mbur_1868	MTH127	MM0287	MM2082	MK0737	MA0968	MA3013	MMP0137	MJ0814	Mthe_1180	Mthe_1200	Mlab_0154	Memar_1799	Memar_2349	Msm_1615	Mboo_0184

>geranylgeranyl pyrophosphate synthase (COG0142)
Mbar_A1417	Msp_0854	Mhun_2886	Mbur_2399	MTH50	MM1767	MK0774	MA0606	MMP0045	MJ0860	Mthe_0472	Mlab_0685	Memar_1816	Msm_1443	Mboo_2209

>phosphopantetheine adenylyltransferase (COG1019)
Mbar_A2339	Msp_0514	Mhun_0620	Mbur_2031	MTH1896	MM0458	MK1504	MA3546	MMP1093	MJ1030	Mthe_0790	Mlab_1006	Memar_1691	Msm_0785	Mboo_1837

>metallo-beta-lactamase family protein (COG0595)
Mbar_A1418	Msp_0855	Mhun_2887	Mbur_2398	MTH49	MM1766	MK0775	MA0605	MMP0044	MJ0861	Mthe_0473	Mlab_0684	Memar_1815	Msm_1442	Mboo_2210

>archaeosine tRNA-ribosyltransferase (COG0343)
Mbar_A1088	Msp_0520	Mhun_1120	Mbur_0941	MTH176	MM1101	MK0188	MA4419	MMP0610	MJ0436	Mthe_1660	Mlab_1207	Memar_1287	Msm_1557	Mboo_1313

>nucleoside-diphosphate-sugar epimerase (pfam01370)
Mbar_A0021	Mbar_A0036	Mbar_A0231	Mbar_A1122	Mbar_A1144	Msp_0058	Msp_0067	Msp_1114	Mhun_0448	Mhun_2118	Mhun_2136	Mhun_3072	Mhun_3080	Mhun_3100	Mbur_2024	Mbur_2037	Mbur_2232	Mbur_2234	MTH375	MTH380	MTH1789	MM1134	MM1162	MM1167	MM1191n	MK0724	MA1185	MA2186	MA3779	MA4460	MA4464	MMP1090	MJ0211	MJ1055	Mthe_0136	Mthe_0280	Mthe_0956	Mthe_1079	Mlab_0837	Mlab_0897	Mlab_0910	Memar_0186	Memar_0204	Memar_0700	Memar_0703	Memar_0759	Msm_0327	Msm_1309	Mboo_0677	Mboo_1749	Mboo_1766

>precorrin methyltransferase (COG2241)
Mbar_A1492	Msp_1464	Mhun_3216	MTH1514	MM1680	MK1428	MA0520	MMP1227	MJ1522	Mbur_1701	Mthe_0141	Mlab_1083	Memar_0515	Msm_1167	Mboo_1223

>ribose-phosphate pyrophosphokinase (COG0462)
Mbar_A0363	Msp_1229	Mhun_0975	Mbur_1877	MTH784	MM2205	MK1667	MA1167	MMP0410	MJ1366	Mthe_0412	Mlab_0775	Memar_0275	Msm_1577	Mboo_2392

>DNA repair and recombination protein RadA (COG0468)
Mbar_A2338	Msp_1488	Mhun_2940	Mbur_2033	MTH1383	MM0457	MK1442	MA3545	MMP1222	MJ0869	Mthe_0885	Mlab_0637	Memar_1918	Msm_1333	Mboo_2099

>nitrogen regulatory protein PII (COG0347)
Mbar_A3176	Msp_0664	Msp_0666	Mhun_2505	Mbur_0934	MTH662	MTH664	MM0958	MK0054	MA4208	MMP0064	MMP0066	MMP0067	MJ0059	MJ1344	Mthe_0085	Mlab_0158	Memar_0742	Msm_0233	Mboo_1685	Mboo_1695

>phosphoserine phosphatase (COG0560)/uncharacterized archaeal protein (COG1340)
Mbar_A1093	Mbar_A1094	Msp_1096	Mhun_0943	Mbur_0935	Mbur_0936	MTH1626	MM1106	MM1107	MK0120	MK0121	MA4428	MA4429	MMP0541	MJ1594	Mthe_1008	Mthe_1682	Mlab_0742	Memar_1450	Msm_0719	Mboo_1403

>methylenetetrahydromethanopterin dehydrogenase (COG1927)
Mbar_A1095	Msp_0163	Mhun_2255	Mbur_0929	MTH1464	MM1108	MK0011	MA4430	MMP0372	MJ1035	Mthe_0809	Mlab_0079	Memar_0562	Msm_1204	Mboo_0530

>ammonium transporter (COG0004)
Mbar_A0158	Mbar_A3175	Msp_0663	Mhun_0771	Mhun_2504	Mbur_0933	MTH663	MM0733	MM0957	MK0053	MA3917	MA4207	MMP0065	MMP0068	MJ0058	MJ1343	Mthe_0084	Mlab_0157	Mlab_0989	Memar_0741	Msm_0234	Mboo_1686	Mboo_1688

>DNA-directed RNA polymerase subunit K (COG1758)
Mbar_A1424	Msp_0863	Mhun_2894	Mbur_2392	MTH42	MM1759	MK1580	MA0599	MMP1327	MJ0197	Mthe_0479	Mlab_1239	Memar_1808	Msm_1433	Mboo_2217

>ribosomal protein S9P (COG0103)/ribosomal protein L13P (COG0102)
Mbar_A1426	Mbar_A1427	Msp_0865	Msp_0866	Mhun_2896	Mhun_2897	Mbur_2389	Mbur_2390	MTH39	MM1756	MM1757	MK1476	MK1477	MA0596	MA0597	MMP1324	MMP1325	MJ0194	MJ0195	Mthe_0481	Mthe_0482	Mlab_1241	Mlab_1242	Memar_1805	Memar_1806	Msm_1430	Msm_1431	Mboo_2219	Mboo_2220

>ribosomal protein L18AE (COG1727)
Mbar_A1428	Msp_0867	Mhun_2898	Mbur_2388	MTH38	MM1755	MK1475	MA0595	MMP1323	MJ0193	Mthe_0483	Mlab_1243	Memar_1804	Msm_1429	Mboo_2221

>uncharacterized archaeal protein (COG1698)
Mbar_A1206	Msp_1586	Mhun_1710	Mbur_0922	MTH1407	MM1385	MK1586	MA0092	MMP1188	MJ1419	Mthe_1454	Mlab_1361	Memar_1416	Msm_1268	Mboo_0811

>PP-loop superfamily protein (COG2102)
Mbar_A2904	Msp_0563	Mhun_1584	Mbur_0466	MTH432	MM2359	MK0644	MA1374	MMP0343	MJ0570	Mthe_1352	Mlab_0933	Memar_1634	Msm_0142	Mboo_0992

>DNA polymerase II small subunit (COG1311)
Mbar_A1005	Msp_1584	Mhun_2412	MTH1405	MM1345	MK1583	MA0037	MMP0008	MJ0702	Mbur_1735	Mthe_0659	Mlab_0004	Memar_0045	Msm_1271	Mboo_0035

>DhnA type aldolase (COG1830)
Mbar_A0176	Mbar_A0753	Mbar_A0920	Mbar_A2224	Msp_0091	Mhun_1035	Mhun_1036	Mhun_1466	Mbur_0917	Mbur_2001	MTH579	MM0714	MM1271	MM1627	MK1409	MA0439	MA2666	MA3889	MA4591	MMP0293	MMP0686	MJ0400	MJ1585	Mthe_0380	Mthe_0532	Mthe_0617	Mlab_0600	Mlab_1135	Mlab_1654	Memar_1302	Memar_1303	Memar_1367	Msm_0056	Mboo_1557	Mboo_1558

>ERCC4-like helicase (COG1111)
Mbar_A1208	Msp_0007	Mhun_1708	Mbur_0920	MTH1415	MM1387	MK1678	MA0096	MMP1395	MJ1505	Mthe_0228	Mlab_1157	Memar_1418	Msm_1187	Mboo_0813

>predicted nucleotide kinase (COG1936) 
Mbar_A0258	Msp_0589	Mhun_2524	Mbur_2367	MTH1619	MM0625	MK1060	MA3730	MMP1534	MJ1050	Mthe_0311	Mlab_1127	Memar_1903	Msm_0713	Mboo_2136

>methylenetetrahydromethanopterin reductase (COG2141)
Mbar_A0254	Msp_1128	Mhun_2257	Mbur_2372	MTH1752	MM0628	MK0524	MA3733	MMP0058	MJ1534	Mthe_0205	Mlab_0076	Memar_0557	Msm_0542	Mboo_0528

>anthranilate synthase component I (COG0147)
Mbar_A3626	Msp_1070	Mhun_1785	Mbur_2365	MTH1655	MM2818	MK0437	MA2987	MMP1006	MJ1075	Mthe_1541	Mlab_1399	Memar_0071	Msm_1146	Mboo_0228

>formylmethanofuran dehydrogenase subunit D (COG1153)
Mbar_A1291	Msp_0242	Mhun_1984	Mhun_1987	Mhun_2107	Mbur_0282	MTH1556	MM1568	MM1981	MK1526	MA0835;	MA4177	MMP1247	MJ1168	Mthe_1095	Mlab_0243	Memar_0373	Memar_0621	Memar_1186	Msm_1411	Mboo_0878	Mboo_1470

>anthranilate phosphoribosyltransferase (COG0547)
Mbar_A3624	Msp_1076	Mhun_1787	Mbur_2363	MTH1661	MM2820	MK0678	MA2989	MMP1007	MJ0234	Mthe_1539	Mlab_1397	Memar_0073	Msm_1144	Mboo_0226

>precorrin-2 methyltransferase (COG2243)
Mbar_A0626	Msp_0038	Mhun_3210	Mbur_2359	MTH1348	MM0999	MK1038	MA4262	MMP0319	MJ0771	Mthe_0147	Mlab_1077	Memar_0509	Msm_1351	Mboo_1229

>uncharacterized protein (COG1944)
Mbar_A0821	Msp_1155	Mhun_0527	Mbur_2069	MTH987	MM1458	MK0115	MA0165	MMP1056	MJ1094	Mthe_1401	Mlab_0591	Memar_1333	Memar_2237	Msm_0480	Mboo_1978

>ribosomal protein S17E (COG1383)
Mbar_A1149	Msp_0106	Mhun_1491	Mbur_0146	MTH803	MM1200	MK1608	MA4472	MMP0577	MJ0245	Mthe_0827	Mlab_1226	Memar_1459	Msm_0833	Mboo_0324	Mboo_1395

>precorrin-3 methyltransferase (COG1010)
Mbar_A0629	Msp_1582	Mhun_3213	Mbur_2356	MTH1403	MM0995	MK1376	MA4259	MMP0953	MJ0813	Mthe_0144	Mlab_1080	Memar_0512	Msm_1273	Mboo_1226

>precorrin-8X methylmutase (COG2082)
Mbar_A0630	Msp_1179	Mhun_3214	Mbur_2355	MTH227	MM0994	MK1196	MA4258	MMP0330	MJ0930	Mthe_0143	Mlab_1081	Memar_0513	Msm_1234	Mboo_1225

>translation factor SUA5 (COG0009)
Mbar_A0901	Msp_0096	Mhun_0562	Mbur_0139	MTH1692	MM1248	MK0635	MA4554	MMP0186	MJ0062	Mthe_0460	Mlab_1234	Memar_0436	Msm_0612	Mboo_1975

>pyrimidine reductase involved in riboflavin biosynthesis (COG1985)
Mbar_A0489	Msp_1185	Mhun_0807	Mhun_2575	Mbur_2352	MTH235	MM0826	MK0098	MA4092	MMP1348	MJ0671	Mthe_0604	Mlab_0643	Mlab_0937	Memar_1398	Memar_2026	Msm_0065	Mboo_0804	Mboo_0908

>universal stress protein UspA (COG0589)
Mbar_A0487	Mbar_A0825	Mbar_A0826	Mbar_A2586	Mbar_A3038	Mbar_A3147	Mbar_A3218	Mbar_A3527	Msp_0438	Msp_0696	Msp_1410	Mhun_0848	Mhun_1249	Mhun_1767	Mbur_0704	Mbur_2350	MTH153	MTH898	MTH993	MTH1065	MM0054	MM0123	MM0125	MM0741	MM0824	MM1452	MM1453	MM1455	MM1456	MM2522	MM3077	MK0142	MK0521	MA0162	MA1462	MA2512	MA2866	MA3284	MA3286	MA3944	MA4094	MMP0585	MJ0531	MJ0577	Mthe_0015	Mthe_0602	Mthe_0923	Mlab_0309	Memar_1196	Memar_1939	Msm_0485	Msm_0887	Msm_1699	Mboo_1382	Mboo_2196

>ribosomal protein S15P (COG0184)
Mbar_A1873	Msp_0010	Mhun_2511	Mbur_2345	MTH1423	MM2066	MK1593	MA0949	MMP1579	MJ0036	Mthe_0120	Mlab_0290	Memar_0430	Msm_1194	Mboo_2235

>histidyl-tRNA synthetase (COG0124)
Mbar_A3452	Msp_0648	Mhun_2918	Mbur_2348	MTH244	MM2061	MK1538	MA0943	MMP1614	MJ1000	Mthe_0933	Mlab_0415	Memar_1585	Msm_1181	Mboo_1734

>metal-dependent amidohydrolase (cog0402)
Mbar_A0486	Msp_1199	Mhun_0849	Mbur_2349	MTH994	MM0823	MK1050	MA4095	MMP1380	MJ0699	Mthe_0603	Mlab_0308	Memar_1195	Msm_0486	Mboo_1381

>ribose 5-phosphate isomerase (COG0120)
Mbar_A3172	Msp_0995	Mhun_0569	Mbur_0773	MTH608	MM0073	MK1665	MA1683	MMP1189	MJ1603	Mthe_0364	Mlab_0355	Memar_1386	Msm_0284	Mboo_0918

>isoleucine patch superfamily protein
Mbar_B3758	Mbar_A0046	Mbar_A0371	Mbar_A0476	Mbar_A0767	Mbar_A1136	Mbar_A1854	Mbar_A2421	Mbar_A2963	Mbar_A3469	Mbar_A3730	Msp_0064	Msp_0205	Msp_0450	Msp_1064	Msp_1325	Mhun_0621	Mhun_2125	Mhun_2143	Mhun_2211	Mhun_3088	Mhun_3152	Mbur_0120	Mbur_0414	Mbur_0721	Mbur_1069	Mbur_1588	Mbur_1609	MTH272	MTH1588	MTH1664	MM0656	MM1151	MM1673	MM2111	MM2161	MM2214	MM2939	MM3269	MK0112	MK0287	MK0435	MA0410	MA0513	MA1134	MA1177	MA2174	MA2398	MA2721	MA2737	MA3442	MMP0049	MMP0350	MMP1355	MMP1615	MJ0304	MJ1064	MJ1129	Mthe_1066	Mthe_1458	Mthe_1691	Mlab_0032	Mlab_0980	Memar_0191	Memar_0453	Memar_1692	Memar_2232	Msm_0189	Msm_0270	Msm_0634	Msm_0654	Msm_1326	Msm_1592	Mboo_0251	Mboo_1738	Mboo_1760	Mboo_1838	Mboo_1982

>adenylosuccinate synthetase (COG0104)
Mbar_A0403	Msp_0986	Mhun_2319	Mbur_0119	MTH615	MM0801	MK0235	MA4118	MMP1432	MJ0561	Mthe_1304	Mlab_0064	Memar_0005	Msm_1468	Mboo_0004

>predicted DNA-binding protein (COG1571)
Mbar_A2301	Msp_1482	Mhun_1804	Mbur_0536	MTH1391	MM2789	MK0351	MA1981	MMP1593	MJ0921	Mthe_0403	Mlab_0229	Mlab_0236	Memar_0629	Memar_0630	Msm_1295	Mboo_0594	Mboo_0595

>transcriptional regulator, CopG family (COG0864)
Mbar_A0507	Mbar_A2250	Msp_1218	Mhun_0842	Mbur_2041	MTH739	MM0842	MM2657	MK1502	MA1395	MA2814	MA4075	MMP0020	MMP0719	MJ0549	MJ0767	Mthe_0662	Mlab_0162	Memar_2239	Msm_0364	Mboo_1643

>transcription initiation factor IIB (COG1405)
Mbar_A1394	Msp_1360	Mhun_2481	Mbur_0963	MTH885	MM1772	MK0858	MA0610	MMP0041	MJ0782	Mthe_0265	Mlab_1511	Memar_0473	Msm_0424	Mboo_2311

>translation initiation factor 1 (COG0023)
Mbar_A0534	Msp_0901	Mhun_2911	Mbur_2049	MTH10	MM0858	MK0844	MA4059	MMP1406	MJ0463	Mthe_0366	Mlab_0321	Memar_1997	Msm_0754	Mboo_1902

>aspartate/phosphoserine aminotransferase (COG0075)
Mbar_A2080	Msp_0662	Mhun_2475	Mbur_0514	MTH1601	MM0246	MK0633	MA1816	MMP0391	MJ0959	Mthe_0781	Mlab_0208	Memar_0056	Msm_0677	Mboo_0053

>predicted RNA-binding protein (COG1094)
Mbar_A1784	Msp_1338	Mhun_2465	Mbur_0948	MTH1006	MM2012	MK0513	MA0893	MMP0605	MJ0443	Mthe_0171	Mlab_1750	Memar_2500	Msm_0954	Mboo_2457

>serine/threonine protein kinase (COG1718)
Mbar_A1785	Msp_1337	Mhun_2464	Mbur_0947	MTH1005	MM2013	MK0514	MA0894	MMP0604	MJ0444	Mthe_0170	Mlab_1749	Memar_2499	Msm_0952	Mboo_2456

>glutamyl-tRNA synthetase (COG0008)
Mbar_A1470	Msp_0923	Mhun_2885	Mbur_2335	MTH51	MM1749	MK0757	MA0587	MMP1011	MJ1377	Mthe_1466	Mlab_0747	Memar_1817	Msm_1452	Mboo_2208

>seryl-tRNA synthetase (COG0172)
Mbar_A0541	Mbar_A2126	Msp_1277	Mhun_2507	Mbur_2337	MTH1122	MM0865	MK1460	MA4048	MMP0879	MJ1077	Mthe_0123	Mlab_0710	Memar_0811	Msm_1710	Mboo_1433

>ribosomal protein S3AE (COG1890)
Mbar_A2127	Msp_1297	Mhun_2508	Mbur_2336	MTH1593	MM0184	MK1461	MA3416	MMP0669	MJ0980	Mthe_0079	Mlab_0287	Memar_0427	Msm_0661	Mboo_2238

>ribosomal protein S19E (COG2238)
Mbar_A0454	Msp_0594	Mhun_3015	Mbur_0118	MTH1616	MM0802	MK1620	MA4117	MMP0156	MJ0692	Mthe_1572	Mlab_1483	Memar_1973	Msm_0709	Mboo_1887

>RNAse Z (COG1234)
Mbar_A1789	Msp_0411	Mhun_1716	Mbur_2102	MTH1831	MM0306	MK1033	MA3031	MMP0906	MJ1502	Mthe_0927	Mlab_1365	Memar_1554	Msm_0492	Mboo_1591

>ribosomal protein S8E (COG2007)
Mbar_A3465	Msp_1280	Mhun_2485	Mbur_2101	MTH207	MM2039	MK1545	MA0923	MMP1658	MJ0673	Mthe_1293	Mlab_1516	Memar_0469	Msm_1486	Mboo_2307

>adenylate cyclase (COG1437)
Mbar_A0548	Msp_1098	Mhun_1167	Mbur_1935	MTH1629	MM0868	MK0871	MA4044	MMP1064	MJ0240	Mthe_0808	Mlab_1147	Memar_0933	Msm_0721	Mboo_1326

>dihydroorotase (COG0044)
Mbar_A1783	Msp_0323	Mhun_0540	Mbur_0757	MTH1127	MM2011	MK0530	MA0892	MMP1009	MJ1490	Mthe_1113	Mlab_0363	Memar_1019	Msm_0997	Mboo_0848

>acetyl-CoA acetyltransferase (COG0183)
Mbar_A0550	Msp_0116	Mhun_0150	Mbur_1933	MTH793	MM0870	MK1378	MA4042	MMP1212	MJ1549	Mthe_1391	Mlab_1626	Memar_2362	Msm_1562	Mboo_0156

>methionyl-tRNA synthetase (COG0143)
Mbar_A0543	Msp_0083	Mhun_2825	Mbur_1936	MTH587	MM0867	MK0850	MA4046	MMP0326	MJ1263	Mthe_0888	Mlab_0726	Memar_2013	Msm_0071	Mboo_0820

>aspartyl-tRNA synthetase (COG0017) 
Mbar_A3173	Msp_0135	Mhun_2446	Mbur_0772	MTH226	MM0074	MK0710	MA1684	MMP1616	MJ1555	Mthe_0623	Mlab_0039	Memar_2151	Msm_1236	Mboo_0105

>ribosomal protein L24A (COG0250)
Mbar_A0616	Msp_1267	Mhun_0658	Mbur_1944	MTH1678	MM1010	MK0823	MA4273	MMP1434	MJ0372	Mthe_1423	Mlab_1583	Memar_0411	Msm_0624	Mboo_2263

>ribosomal protein L11P (COG0080)
Mbar_A0615	Msp_1266	Mhun_0657	Mbur_1945	MTH1679	MM1011	MK0824	MA4274	MMP1433	MJ0373	Mthe_1422	Mlab_1582	Memar_0412	Msm_0623	Mboo_2252

>protein translocase subunit SecE (COG2443)
Mbar_A0617	Msp_1268	Mhun_0659	Mbur_1943	MTH1677	MM1009	MK0822	MA4272	MMP1435	MJ0371	Mthe_0632	Mlab_1584	Memar_0410	Msm_0625	Mboo_2264

>signal recognition particle subunit SRP19 (COG1400)
Mbar_A1273	Msp_1190	Mhun_2483	Mbur_2116	MTH165	MM1557	MK1551	MA0292	MMP1107	MJ1034	Mthe_0274	Mlab_1514	Memar_0471	Msm_1501	Mboo_2309

>transcriptional regulator, XRE family (COG1813)
Mbar_A0621	Msp_1207	Mhun_1037	Mbur_2112	MTH729	MM1005	MK0449	MA4267	MMP1646	MJ0586	Mthe_0459	Mlab_1173	Memar_1304	Msm_0355	Mboo_1462

>phosphoglucomutase/phosphomannomutase (COG1109)
Mbar_A0721	Mbar_A2021	Mbar_A2225	Msp_0263	Msp_1300	Mhun_1197	Mhun_2852	Mbur_2115	Mbur_2342	MTH1584	MTH1590	MM0301	MM1521	MK0893	MK0920	MA0241	MA2665	MA3024	MMP1077	MJ1100	Mthe_1258	Mlab_0667	Mlab_0785	Memar_0755	Memar_2228	Msm_0648	Msm_0656	Mboo_0255	Mboo_0714

>pyridoxal phosphate synthase, glutamine amidotransferase subunit (COG0311)
Mbar_A3580	Msp_0671	Mhun_2323	Mbur_0422	MTH190	MM2433	MK1062	MA1566	MMP1656	MJ1661	Mthe_0920	Mlab_0078	Memar_0010	Msm_0371	Mboo_0009

>cobalamin 5'-phosphate synthase (COG0368)
Mbar_A3456	Msp_1168	Mhun_1590	Mbur_2092	MTH1112	MM2057	MK1671	MA0939	MMP0938	MJ1438	Mthe_1017	Mlab_1443	Memar_0733	Msm_0933	Mboo_0701

>GTP:adenosylcobinamide-phosphate guanylyltransferase (COG2266)
Mbar_A3457	Msp_0310	Mhun_0939	Mbur_2093	MTH1152	MM2056	MK1670	MA0938	MMP0915	MJ1117	Mthe_1018	Mlab_0746	Memar_1446	Msm_1005	Mboo_1407

>adenosylcobinamide-phosphate synthase (COG1270)
Mbar_A3454	Msp_1588	Mhun_2321	Mbur_2090	MTH1409	MM2059	MK1516	MA0941	MMP0951	MJ1314	Mthe_0295	Mlab_0061	Memar_0008	Msm_1266	Mboo_0007

>flap endonuclease 1 (COG0258)
Mbar_A1212	Msp_1086	Mhun_2521	Mbur_1913	MTH1633	MM0906	MK0566	MA4004	MMP1313	MJ1444	Mthe_1634	Mlab_0356	Memar_1926	Msm_0725	Mboo_2106

>ribosomal protein S27AE (COG1998)
Mbar_A0281	Msp_0620	Mhun_2867	Mbur_2284	MTH268	MM0600	MK1455	MA3696	MMP0444	MJ0393	Mthe_1325	Mlab_0654	Memar_2246	Msm_0193	Mboo_0241

>glutamyl-tRNA(Gln) amidotransferase subunits B and E (pfam02934)
Mbar_A0884	Mbar_A2389	Msp_0269	Msp_1412	Mhun_0082	Mhun_1012	Mbur_0391	Mbur_1654	MTH707	MTH1280	MM0050	MM1228	MK0129	MK0960	MA2862	MA4524	MMP0946	MMP1265	MJ0019	MJ0160	Mthe_0022	Mthe_0176	Mlab_0578	Mlab_1140	Memar_0771	Memar_0854	Msm_0335	Msm_1101	Mboo_0741	Mboo_0858

>translation initiation factor 2 gamma subunit (COG5257)
Mbar_A0287	Msp_0627	Mhun_2861	Mbur_2278	MTH261	MM0594	MK1447	MA3690	MMP1208	MJ1261	Mthe_1319	Mlab_0660	Memar_2240	Msm_0200	Mboo_0247

>SSU processosome protein Utp24 (COG1412)
Mbar_A0286	Msp_0626	Mhun_2862	Mbur_2279	MTH262	MM0595	MK1448	MA3691	MMP1342	MJ1320	Mthe_1320	Memar_2241	Mlab_0659	Msm_0199	Mboo_0246

>DNA-directed RNA polymerase subunit E' (COG1095)
Mbar_A0285	Msp_0624	Mhun_2863	Mbur_2280	MTH264	MM0596	MK1451	MA3692	MMP0440	MJ0397	Mthe_1321	Mlab_0658	Memar_2242	Msm_0197	Mboo_0245

>DNA-directed RNA polymerase subunit E" (COG2093)
Mbar_A0284	Msp_0623	Mhun_2864	Mbur_2281	MTH265	MM0597	MK1452	MA3693	MMP0441	MJ0396	Mthe_1322	Mlab_0657	Memar_2243	Msm_0196	Mboo_0244

>ATP-dependent helicase, Lhr family (COG1201)
Mbar_A1670	Msp_0150	Mhun_0594	Mbur_0732	MTH1802	MM1917	MK1035	MA0762	MMP1141	MJ0294	Mthe_0533	Mthe_0779	Mlab_0511	Memar_1251	Memar_1508	Msm_0502	Mboo_1679

>uncharacterized archaeal protein (COG1909)
Mbar_A0283	Msp_0622	Mhun_2865	Mbur_2282	MTH266	MM0598	MK1453	MA3694	MMP0442	MJ0395	Mthe_1323	Mlab_0656	Memar_2244	Msm_0195	Mboo_0243

>ribosomal protein S24E (COG2004)
Mbar_A0282	Msp_0621	Mhun_2866	Mbur_2283	MTH267	MM0599	MK1454	MA3695	MMP0443	MJ0394	Mthe_1324	Mlab_0655	Memar_2245	Msm_0194	Mboo_0242

>ABC transporter ATP-binding protein (pfam00005)
Mbar_A0509	Mbar_A0600	Mbar_A0641	Mbar_A0659	Mbar_A0686	Mbar_A0995	Mbar_A1030	Mbar_A1047	Mbar_A1172	Mbar_A1280	Mbar_A1305	Mbar_A1341	Mbar_A1556	Mbar_A1611	Mbar_A1781	Mbar_A1872	Mbar_A1980	Mbar_A2028	Mbar_A2262	Mbar_A2376	Mbar_A2394	Mbar_A2397	Mbar_A2486	Mbar_A2516	Mbar_A3370	Mbar_A3573	Mbar_A3672	Msp_0195	Msp_0340	Msp_0610	Msp_0808	Msp_0847	Msp_0958	Msp_1000	Mhun_0029	Mhun_0087	Mhun_0187	Mhun_0193	Mhun_0204	Mhun_0213	Mhun_0221	Mhun_0222	Mhun_0235	Mhun_0242	Mhun_0246	Mhun_0258	Mhun_0279	Mhun_0289	Mhun_0295	Mhun_0519	Mhun_1319	Mhun_1331	Mhun_1464	Mhun_1529	Mhun_1980	Mhun_2008	Mhun_2018	Mhun_2083	Mhun_2087	Mhun_2518	Mhun_2983	Mbur_0389	Mbur_0488	Mbur_0496	Mbur_0501	Mbur_0749	Mbur_0998	Mbur_1016	Mbur_1049	Mbur_1095	Mbur_1545	Mbur_1551	Mbur_1717	Mbur_1837	Mbur_2058	Mbur_2133	MTH477	MTH605	MTH920	MTH1093	MTH1370	MTH1487	MTH1731	MM0007	MM0040	MM0297	MM0728	MM0956	MM1057	MM1334	MM1360	MM1563	MM1578	MM1855	MM1941	MM2009	MM2067	MM2455	MM2571	MM3223	MM3323	MK0603	MK0944	MK1523	MK1687	MA0024	MA0063	MA0282	MA0298	MA0323	MA0697	MA0788n	MA0845	MA0853	MA0878	MA0890	MA0950	MA1132	MA1198	MA1233	MA1235	MA1244	MA1536	MA1596	MA1910	MA2145	MA2689	MA2776	MA3047	MA3453	MA3465	MA3642	MA3903	MA3919	MA4036	MA4206	MA4253	MA4321	MA4366	MA4532	MA4606	MMP0110	MMP0167	MMP0198	MMP0207	MMP0229	MMP0504	MMP0868	MMP1098	MMP1183	MMP1198	MMP1518	MMP1649	MJ0089	MJ0412	MJ0873n	MJ1012	MJ1023	MJ1367	Mthe_0036	Mthe_0218	Mthe_0432	Mthe_0442	Mthe_0446	Mthe_0529	Mthe_0622	Mthe_0775	Mthe_1033	Mthe_1103	Mthe_1202	Mthe_1228	Mlab_0045	Mlab_0167	Mlab_0378	Mlab_0467	Mlab_0716	Mlab_1024	Mlab_1060	Mlab_1088	Mlab_1097	Mlab_1116	Mlab_1152	Mlab_1378	Mlab_1436	Mlab_1548	Mlab_1719	Memar_0021	Memar_0027	Memar_0243	Memar_0256	Memar_0328	Memar_0395	Memar_0602	Memar_0651	Memar_0659	Memar_0815	Memar_0849	Memar_0994	Memar_1342	Memar_1365	Memar_1879	Memar_1882	Memar_1887	Memar_1894	Memar_2100	Memar_2278	Memar_2331	Msm_0290	Msm_0304	Msm_0565	Msm_0593	Msm_0805	Msm_0990	Msm_1249	Msm_1395	Msm_1483	Msm_1611	Mboo_0632	Mboo_0735	Mboo_0892	Mboo_0987	Mboo_1019	Mboo_1168	Mboo_1864	Mboo_1919	Mboo_2255	Mboo_2285	Mboo_2381

>phenylalanyl-tRNA synthetase beta subunit (COG0072)
Mbar_A2752	Msp_0525	Mhun_1728	Mbur_0447	MTH770	MM2812	MK0820	MA1956	MMP1255	MJ1108	Mthe_1495	Mlab_1371	Memar_0644	Msm_0277	Mboo_0658

>ATPase involved in chromosome partitioning (COG0489)
Mbar_A0634	Msp_0283	Mhun_0907	Mbur_2141	MTH1176	MM0990	MK0240	MA4246	MMP0704	MJ0283	Mthe_0557	Mthe_0594	Mlab_0267	Mlab_0731	Memar_0268	Memar_0337	Msm_0045	Mboo_1282	Mboo_1967

>peptidyl-prolyl cis-trans isomerase (COG4070)
Mbar_A0706	Msp_1030	Mhun_2310	Mbur_1903	MTH1865	MM0912	MK0796	MA3997	MMP0154	MJ1412	Mthe_0499	Mlab_0554	Memar_2064	Msm_0813	Mboo_2435

>methyl-coenzyme M reductase, component A2 (COG1123)
Mbar_A0707	Msp_0393	Mhun_2311	Mbur_1902	MTH1015	MM0911	MK1433	MA3998	MMP0620	MJ1242	Mthe_0500	Mlab_0555	Mlab_0729	Memar_2065	Msm_0971	Mboo_2434

>phosphatase similar to P-type ATPases (COG4087)
Mbar_A0708	Msp_0191	Mhun_2312	Mbur_1901	MTH1493	MM0910	MK0529	MA3999	MMP1231	MMP1641	MJ0072n	MJ0968	Mthe_0375	Mlab_0556	Memar_2066	Msm_1252	Mboo_2433

>thiamine biosynthesis protein ThiC (COG0422)
Mbar_A0597	Mbar_A2129	Msp_0228	Msp_0251	Mhun_1712	Mhun_2459	Mbur_0703	Mbur_1494	MTH1543	MTH1576	MM0182	MM1025	MK0106	MA1790	MA4329	MMP0187	MJ1026	Mthe_0315	Mthe_1173	Mlab_0200	Mlab_1711	Memar_0053	Memar_1558	Msm_0644	Msm_1388	Mboo_0044	Mboo_1595

>translation initiation factor 5A (COG0231) 
Mbar_A0695	Msp_1352	Mhun_0904	Mbur_1897	MTH869	MM0922	MK0739	MA3987	MMP0952	MJ1228	Mthe_1686	Mlab_0426	Memar_0966	Msm_0877	Mboo_1350

>uncharacterized archaeal protein (COG4051)
Mbar_A0702	Msp_1025	Mhun_2306	Mbur_1907	MTH1870	MM0916	MK0581	MA3993	MMP0656	MJ0802	Mthe_0495	Mlab_0550	Memar_2060	Msm_0809	Mboo_2439

>acetolactate synthase, large subunit (COG0028)
Mbar_A0218	Msp_0026	Mhun_1242	Mbur_0710	MTH1444	MM0670	MK0531	MA3792	MMP0650	MJ0277	Mthe_0110	Mlab_0605	Memar_1070	Msm_1225	Mboo_1443

>uncharacterized archaeal protein (COG4052)
Mbar_A0701	Msp_0284	Mhun_2305	Mbur_1908	MTH1180	MM0917	MK0583	MA3992	MMP0421	MJ0094	Mthe_0494	Mlab_0549	Memar_2059	Msm_1021	Mboo_2440

>acetolactate synthase small subunit (COG0440)
Mbar_A0219	Msp_0025	Msp_0028	Mhun_1241	Mbur_0709	MTH1443	MM0669	MK0545	MA3791	MMP0651	MJ0161	Mthe_0111	Mlab_0606	Memar_1071	Msm_1224	Mboo_1444

>ketol-acid reductoisomerase (COG0059)
Mbar_A0220	Msp_0022	Mhun_1245	Mbur_0708	MTH1442	MM0668	MK0832	MA3790	MMP0654	MJ1543	Mthe_0112	Mlab_0602	Memar_2172	Msm_1222	Mboo_0481

>uncharacterized conserved protein (COG1641)
Mbar_A0761	Msp_1170	Mhun_2452	Mbur_2265	MTH1109	MM1617	MK1105	MA0429	MMP0269	MMP0806	MJ1387	Mthe_1127	Mlab_0016	Mlab_1273	Memar_2158	Msm_0935	Mboo_2428

>nitroreductase (COG0778)
Mbar_A0221	Mbar_A1379	Mbar_A2962	Mbar_A3266	Mbar_A3299	Msp_0408	Msp_0965	Mhun_0079	Mhun_0649	Mhun_0958	Mhun_1974	Mbur_0707	MTH116	MTH120	MM0667	MM1584	MM2992	MM3268	MK1490	MA0330	MA2399	MA3441	MA3789	MMP0115	MJ1384	Mbur_0588	Mthe_0897	Mthe_1387	Mthe_1448	Mlab_0992	Mlab_1448	Memar_0355	Memar_0739	Memar_0857	Memar_2035	Msm_0445	Msm_1293	Msm_1722	Mboo_0019	Mboo_0706	Mboo_1158	Mboo_1660

>aminopeptidase (COG1363)
Mbar_A0214	Msp_0565	Mhun_0912	Mbur_0712	MTH437	MM0673	MK0383	MA3849	MMP1116	MJ0555	Mthe_0934	Mlab_0995	Memar_1505	Msm_0134	Mboo_1201

>thermosome subunit (COG0459)
Mbar_A1201	Msp_0114	Mhun_2549	Mbur_2146	MTH794	MM1379	MK1006	MA0086	MMP1515	MJ0999	Mthe_0769	Mlab_0206	Memar_2346	Msm_0826	Mboo_0199

>sugar-phosphate isomerase/epimerase (COG1082)
Mbar_A0973	Msp_0651	Mhun_0442	Mhun_1715	Mbur_2151	MTH247	MTH1489	MM1311	MK1021	MA4658	MMP1549	MJ1311	MJ1614	Mthe_0361	Mlab_0871	Mlab_1364	Mlab_1379	Memar_0600	Memar_1143	Memar_1555	Msm_1184	Msm_1251	Mboo_0174	Mboo_0988	Mboo_1299	Mboo_1592

>translation initiation factor 1A (COG0361)
Mbar_A2537	Mbar_A2540	Msp_1335	Mhun_2969	Mbur_0456	MTH1004	MM2014	MM2336	MM2339	MK0515	MA0895	MA1351	MA1833	MMP0603	MJ0445	Mthe_0169	Mlab_1550	Memar_2378	Msm_0951	Mboo_0140	Mboo_0621

>ribonuclease HII (COG0164)
Mbar_A2753	Msp_1395	Mhun_1216	Mbur_0450	MTH1023	MM2814	MK0186	MA1959	MMP1374	MJ0135	Mthe_0780	Mlab_1488	Memar_0504	Msm_0979	Mboo_1943

>translation initiation factor 2B subunit I (COG0182)
Mbar_A1041	Msp_1023	Mhun_0623	Mbur_2118	MTH1872	MM1371	MK0335	MA0076	MMP1618	MJ0454	Mthe_0365	Mlab_0978	Memar_1694	Msm_0804	Mboo_1840

>glycerol-3-phosphate cytidylyltransferase (COG0615)
Mbar_A2084	Msp_0390	Mhun_2404	Mbur_0427	MTH844	MM0242	MK0578	MA1820	MMP0943	MJ1179	Mthe_0791	Mlab_0408	Memar_2296	Msm_0859	Mboo_0209

>radical SAM family activating enzyme (COG1180) 
Mbar_A1036	Mbar_A2551	Msp_1324	Msp_1565	Mhun_1052	Mhun_1713	Mbur_2126	Mbur_2404	MTH1395	MTH1586	MM1366	MM2565	MM2581	MK0187	MK0952	MA0071	MA3448	MA3482	MMP0544	MMP0580	MJ0808	MJ1227	Mthe_0922	Mthe_1011	Mlab_1150	Memar_1034	Memar_1557	Msm_0652	Msm_1284	Mboo_0759	Mboo_1594

>3-isopropylmalate dehydratase large subunit (COG0065)
Mbar_A1961	Mbar_A2167	Msp_1100	Msp_1486	Mhun_1800	Mhun_2361	Mbur_1883	Mbur_2263	MTH1386	MTH1631	MM0409	MM2373	MK1440	MA1393	MA3085	MMP1149	MMP1480	MJ0499	MJ1003	Mthe_0788	Mthe_0990	Mlab_0233	Mlab_0607	Memar_0634	Memar_1949	Msm_0723	Msm_1300	Mboo_0599	Mboo_2075

>predicted transcriptional regulator with CBS domains (COG2524)
Mbar_A2165	Msp_0394	Mhun_2936	Mbur_1886	MTH126	MM2371	MK1245	MA1391	MMP0052	MJ1232	Mthe_1153	Mlab_0640	Memar_1922	Msm_1614	Mboo_2102

>putative methyltransferase protein mtxX
Mbar_A2074	Msp_1181	Mhun_0918	Mbur_2243	MTH231	MM0254	MK0941	MA1806	MMP1346	MJ1371	Mthe_0761	Mlab_0495	Memar_0833	Msm_0095	Mboo_1072

>family B DNA polymerase (COG0417)
Mbar_A1777	Msp_1507	Mhun_1156	Mbur_1688	MTH1208	MM2004	MK1039	MA0885	MMP0380	MJ0885	Mthe_1397	Mlab_0616	Memar_0798	Msm_1041	Mboo_1108

>enolase (COG0148)
Mbar_A2850	Msp_0862	Mhun_1018	Mhun_1101	Mhun_2893	Mbur_1687	MTH43	MM2836	MK1647	MA1672	MMP0396	MJ0232	Mthe_0833	Mlab_1238	Memar_0763	Memar_1809	Msm_1435	Mboo_2216

>254 0 synthase(15) 6,7-dimethyl-8-ribityllumazine(11) riboflavin(8) beta(7) 
Mbar_A2082	Msp_1483	Mhun_2477	Mbur_0429	MTH1390	MM0244	MK0281	MA1818	MMP0050	MJ0303	Mthe_1307	Mlab_0395	Memar_0058	Msm_1296	Mboo_0055	
>1218 0 dehydratase(19) dihydroxy-acid(19) ilvd(2) dehydratase,(1) 
Mbar_A2069	Msp_1576	Mhun_0139	Mbur_2246	MTH1449	MM0259	MK1197	MA1802	MA3373	MMP0318	MJ1276	Mthe_0673	Mlab_0613	Memar_0985	Msm_1237	Mboo_1203	
>900 0 pyrophosphorylase(17) nicotinate-nucleotide(17) nadc(2) quinolinate(2) 
Mbar_A1867	Msp_0410	Mhun_2352	Mbur_1682	MTH1832	MM2070	MK0446	MA0955	MMP0877	MJ0493	Mthe_0241	Mlab_1663	Memar_0821	Msm_0491	Mboo_0499	

#Size of Group1: 517
#Size of Methanomicrobiales: 780
#Size of Methanosarcinales: 771
